# Supplementary material for: Evidence of Toxoplasma gondii in Neural and Cardiac Tissues of Wild Rodents in Lithuania
Source: Pathogens. 2025 Dec 7;14(12):1252. doi: 10.3390/pathogens14121252 (PMC12736192; doi:10.3390/pathogens14121252)
Supplement: Supplementary file 1 [file pathogens-14-01252-s001.zip › Supplementary tables.xlsx]

## Sheet: Table S1
Species
		Apodemus agrarius	Apodemus flavicollis	Clethrionomys glareolus	Microtus agrestis	Microtus arvalis	Micromys minutus	Mus musculus	Alexandromys oeconomus	Overall
Sampling area	Aukštikalniai	0/2	2/4			0/3				2/9
	Bileišiai		16/46	24/87	4/4	3/6	4/9		0/1	51/153
	Deikiškės	0/10	0/2			2/9				2/21
	Juodkrantė		3/14	1/1	0/1	3/10	0/4			7/30
	Kamasta		13/46	19/61			0/1			32/108
	Luksnėnai	1/2	0/5		0/1	2/10				3/19
	Lukštas	0/1	5/34	0/7		0/4				5/46
	Mieliūnai	0/11	0/2		0/1	10/30	1/1	0/4		11/49
	Zabarauskai	2/4	1/2							3/6
	Žiežmariai	5/15	2/12		0/1	0/1				7/29
Gender	Female	3/22	13/72	19/59	3/5	7/43	1/2	0/1		46/204
	Male	5/21	27/91	21/88	1/3	13/27	1/2	0/3	0/1	68/236
	Undetermined	0/2	2/4	4/9		0/3	3/11			7/29
Age	Juvenile	3/11	7/25	15/55		5/24				30/115
	Sub-adult	2/16	15/49	11/46	2/3	9/24				39/138
	Adult	3/15	19/92	18/53	2/5	6/24	2/3	0/4	0/1	50/197
	Undetermined	0/3	1/1	0/2		0/1	3/12			4/19
Tissue type	Heart	4/44	11/127	30/129	4/8	14/73	5/15	0/4	0/1	68/401
	Brain	5/29	31/159	15/134	0/6	8/58	0/13	0/1	0/1	59/401
Overall		8/45	42/167	44/156	4/8	20/73	5/15	0/4	0/1	123/469

## Sheet: Table S2
GenBank Accession Number	Country	ITS genotype
AB255450	China	1
AF252408	USA	1
AY143136	USA	1
AY143137	USA	1
AY143138	USA	1
AY143139	USA	1
AY143140	USA	1
AY143141	USA	1
AY259044	USA	1
AY259045	USA	1
AY488166	USA	1
AY488167	USA	1
AY488169	USA	1
AY488170	USA	1
AY577826	USA	1
AY582110	Portugal	1
AJ628251	China	1
AJ628252	China	1
AJ628253	China	1
AJ628254	China	1
DQ997612	Brazil	1
DQ997613	Brazil	1
DQ997614	Brazil	1
DQ997615	Brazil	1
DQ997616	Brazil	1
DQ997617	Brazil	1
EU025025	Germany	1
FJ176227	Brazil	1
FJ176228	Brazil	1
FJ176229	Brazil	1
FJ176230	Brazil	1
FJ176231	Brazil	1
FJ176232	Brazil	1
FJ176233	Brazil	1
FJ176234	Brazil	1
FJ966048	Brazil	1
FJ966049	Brazil	1
GQ160468	Brazil	1
JF810931	Brazil	1
JF810932	Brazil	1
JF810933	Brazil	1
JF810934	Brazil	1
JF810935	Brazil	1
JF810936	Brazil	1
JF810937	Brazil	1
JF810939	Brazil	1
JF810940	Brazil	1
JF810941	Brazil	1
JF810942	Brazil	1
JF810943	Brazil	1
JF810945	Brazil	1
JF810946	Brazil	1
JF810947	Brazil	1
JF810948	Brazil	1
JF810949	Brazil	1
JF810950	Brazil	1
JF810952	Brazil	1
JF810954	Brazil	1
JF810955	Brazil	1
JF810957	Brazil	1
JF810958	Brazil	1
JF810959	Brazil	1
JQ235841	China	1
JQ235842	China	1
JX456456	China	1
JX456457	China	1
KF176350	Brazil	1
KM657806	Norway	1
KM657807	Norway	1
KP895860	Thailand	1
KP895868	Thailand	1
KP999999	USA	1
KX459518	Poland	1
L49390	No data	1
LC722483	Japan	1
MH793504	Brazil	1
MH793505	Brazil	1
MN153989	Canada	1
MW021174	Brazil	1
MW021175	Brazil	1
MW021176	Brazil	1
MW021420	Brazil	1
MW021421	Brazil	1
MW021422	Brazil	1
MW021507	Brazil	1
MW021508	Brazil	1
MW023594	Brazil	1
MW023595	Brazil	1
OL323074	Brazil	1
OL323089	Brazil	1
OL323094	Brazil	1
OL323101	Brazil	1
OL323103	Brazil	1
OL323108	Brazil	1
ON809793	Brazil	1
ON809794	Brazil	1
OR672849	Iraq	1
OR672852	Iraq	1
PQ884066	Iraq	1
PQ884069	Iraq	1
PV151441	Brazil	1
PV596292	Iraq	1
PV596293	Iraq	1
PV596294	Iraq	1
PV596295	Iraq	1
PV596296	Iraq	1
PV596297	Iraq	1
PV596298	Iraq	1
PV596299	Iraq	1
PV596300	Iraq	1
PV596301	Iraq	1
PV596302	Iraq	1
PV596303	Iraq	1
PV596304	Iraq	1
PV596305	Iraq	1
PV596306	Iraq	1
PV596307	Iraq	1
PV596308	Iraq	1
PV596309	Iraq	1
PV596310	Iraq	1
PV596311	Iraq	1
PV605055	Iraq	1
PV605060	Iraq	1
PV605061	Iraq	1
PV605062	Iraq	1
PV605066	Iraq	1
PV605069	Iraq	1
PV605070	Iraq	1
PV605072	Iraq	1
PV605073	Iraq	1
U16161	No data	1
X75429	USA	1
PX571996-PX572102	Lithuania	1
AY488168	USA	2
ON809795	Brazil	3
MH423902	Mongolia	4
MF765978	Brazil	5
MF766454	Brazil	5
MH793503	Brazil	5
KP895872	Thailand	6
PQ884065	Iraq	7
PQ884075	Iraq	8
PQ884064	Iraq	9
PQ884070	Iraq	10
PQ884077	Iraq	11
PQ884072	Iraq	12
PQ884074	Iraq	13
PQ884073	Iraq	14
PQ884067	Iraq	15
OR672853	Iraq	16
OR672850	Iraq	17
OR672847	Iraq	18
OR672851	Iraq	19
OR672848	Iraq	20
PQ884071	Iraq	21
OR672855	Iraq	22
OR672854	Iraq	23
OR672856	Iraq	24
JF810956	Brazil	25
PQ884076	Iraq	26
PQ884068	Iraq	27
JF810953	Brazil	28
JF810951	Brazil	29
JF810944	Brazil	30
PX572103	Lithuania	30
GQ160473	Brazil	31
GQ160474	Brazil	32
X75430	USA	33
PX572104	Lithuania	34
PX572105-PX572107	Lithuania	35
PX572108	Lithuania	36
PX572109	Lithuania	37
PX572110	Lithuania	38
PX572111	Lithuania	39
PX572112	Lithuania	40
PX572113	Lithuania	41
PX572114	Lithuania	42
PX572115	Lithuania	43
PX572116	Lithuania	44
PX572117	Lithuania	45
PX572118	Lithuania	46
PX572119	Lithuania	47
PX572120	Lithuania	48
PX572121	Lithuania	49
PX572122	Lithuania	50
PV605058	Iraq	51

## Sheet: Table S3
GENOTYPE	VARIABLE SITE
	4	6	7	11	14	15	23	24	26	28	38	39	44	45	54	60	63	64	89	99	107	108	115	122	128	136	138	139	142	143	148	151	152	153	154	157	158	159	161	162	166	173	174	175	176	177	178	187	197
1	T	T	T	T	T	T	G	A	A	C	T	T	T	A	C	A	T	A	T	G	T	G	T	A	T	G	T	T	T	C	T	A	T	T	C	T	T	T	C	C	A	T	T	T	C	A	A	T	A
2	.	.	.	.	.	.	.	.	.	.	.	.	.	.	.	.	.	.	.	.	.	.	.	.	.	.	.	.	.	.	.	.	.	.	.	.	.	.	.	.	.	.	.	.	.	.	.	.	.
3	.	.	.	.	.	.	.	.	.	.	.	.	.	.	.	.	.	.	.	.	.	.	.	.	.	.	.	.	.	.	.	.	.	.	.	.	.	.	.	.	.	.	.	.	.	.	.	.	.
4	.	.	.	.	.	.	-	.	.	.	.	.	.	.	.	.	.	.	.	.	.	.	.	.	.	.	.	.	.	.	.	G	.	.	.	.	.	.	.	.	.	.	.	.	.	.	.	.	.
5	.	.	.	.	.	.	.	.	.	.	.	.	.	.	.	.	.	.	.	.	.	.	.	.	.	.	.	.	.	.	.	.	.	.	.	.	.	.	.	.	.	.	.	.	.	.	.	.	.
6	.	.	.	.	.	.	.	.	.	.	.	.	.	.	.	.	.	.	.	.	.	.	.	.	.	T	.	.	.	.	.	.	.	.	.	.	.	.	.	.	.	.	.	.	.	.	.	.	.
7	.	.	.	.	.	.	.	.	.	.	.	.	.	.	.	.	.	.	.	.	.	.	.	.	.	.	.	.	.	.	.	.	.	.	.	.	.	.	.	.	.	.	.	.	.	.	.	.	.
8	.	.	G	.	A	.	.	.	.	.	.	.	.	.	.	.	.	.	.	.	.	.	.	.	.	.	.	.	.	.	.	.	.	.	.	G	G	.	.	.	.	.	A	.	.	.	.	.	.
9	.	.	.	.	.	.	.	.	.	.	.	.	.	.	.	.	.	.	.	.	.	.	.	.	.	.	.	.	.	.	.	.	.	.	.	.	A	C	.	.	.	.	.	.	.	.	.	.	.
10	.	.	.	.	.	.	.	.	.	.	A	G	.	.	.	.	.	.	.	.	.	.	.	.	.	.	.	.	.	.	.	.	.	.	.	.	C	.	.	.	.	.	.	.	.	.	.	.	.
11	.	.	.	.	.	.	.	.	.	.	C	G	.	.	.	.	.	.	.	.	.	.	.	.	.	.	.	.	.	.	.	.	.	.	.	.	.	.	.	.	.	.	.	.	.	.	T	.	.
12	.	.	.	.	.	.	.	.	.	.	.	.	.	.	.	.	.	.	.	.	.	.	.	.	.	.	.	.	.	.	.	.	.	.	.	.	.	.	.	.	.	C	G	A	.	.	.	.	.
13	.	.	.	.	.	.	.	.	.	.	.	.	.	.	.	.	.	.	.	.	.	.	.	.	.	.	C	.	.	.	.	.	.	.	.	A	C	.	.	.	.	.	C	.	.	.	.	.	.
14	.	.	.	.	.	.	.	.	.	.	.	.	.	.	.	.	.	.	.	.	.	.	.	.	.	.	.	.	.	.	.	.	.	.	.	C	C	.	.	.	.	.	.	.	.	.	.	.	.
15	G	.	.	.	.	.	.	.	.	.	.	.	.	.	.	.	.	.	.	.	.	.	.	.	.	.	.	G	.	.	.	.	.	.	.	A	.	C	.	.	.	.	C	.	.	.	.	.	.
16	.	.	.	.	.	.	.	.	.	.	.	.	.	.	.	.	.	.	.	.	.	.	.	.	.	.	.	.	.	.	.	.	.	.	.	.	.	.	.	.	.	.	.	.	.	C	.	.	.
17	.	.	.	.	.	.	.	.	.	.	.	.	A	.	.	.	.	T	.	.	.	.	.	.	.	.	.	.	.	.	.	.	.	.	.	.	.	.	.	.	.	.	.	.	.	.	.	.	.
18	.	.	.	.	.	.	.	.	.	.	.	.	.	.	.	.	G	G	.	.	.	.	.	.	.	.	.	.	.	.	.	.	.	.	.	.	.	.	.	.	.	.	.	.	.	.	.	C	.
19	.	.	.	.	.	.	.	.	.	.	.	.	.	.	.	.	.	.	.	.	.	.	.	.	.	.	.	.	.	.	.	.	.	.	.	.	.	.	.	.	.	.	.	.	.	.	.	.	.
20	.	.	.	.	.	.	.	.	T	.	.	C	.	.	.	.	.	.	.	.	.	.	.	.	.	.	.	.	.	.	.	.	.	.	.	.	.	.	.	.	.	.	.	.	.	.	.	.	.
21	.	.	.	.	.	.	.	.	.	.	.	.	.	.	.	.	.	.	.	.	.	A	.	.	.	.	.	.	.	.	.	.	.	.	.	.	.	.	.	.	.	.	.	.	.	.	G	.	.
22	.	.	.	.	.	.	.	.	T	.	.	C	.	.	.	.	.	.	.	.	.	.	.	.	.	.	.	.	.	.	.	.	.	.	.	.	.	.	.	.	.	.	.	.	T	.	.	.	.
23	.	.	.	.	.	.	.	.	.	.	.	.	.	.	.	.	.	.	.	.	.	.	.	.	.	.	.	.	.	.	.	.	.	.	.	.	.	.	.	.	.	A	.	.	.	.	.	.	.
24	.	.	.	C	.	.	.	.	.	.	.	.	.	.	.	.	.	.	.	.	.	.	.	.	.	.	.	.	.	.	.	.	.	.	.	.	.	.	.	.	C	.	.	.	.	.	.	.	.
25	.	.	C	.	.	.	.	.	.	.	.	.	.	.	.	.	.	.	.	.	.	.	C	.	.	.	.	.	.	.	.	.	.	.	.	.	.	.	.	.	.	.	.	.	.	.	.	.	.
26	.	.	.	.	.	.	.	.	.	.	.	.	.	.	.	.	.	.	.	.	A	.	.	.	.	.	.	.	.	.	.	.	.	.	.	.	.	.	.	.	.	.	.	.	.	C	.	.	.
27	.	.	.	.	.	.	.	.	.	.	.	.	.	.	.	.	.	.	.	.	.	.	.	.	G	.	.	.	.	.	.	.	.	A	.	.	.	C	.	.	.	.	.	.	.	.	.	.	.
28	.	.	.	.	.	.	.	.	.	.	.	.	.	.	.	.	.	.	.	.	.	.	.	.	.	.	.	.	.	.	.	.	.	.	.	.	.	.	.	.	.	.	.	.	.	.	.	.	.
29	.	.	.	.	.	.	.	.	.	.	.	.	.	.	.	.	.	.	.	.	.	.	.	.	.	.	.	.	.	.	.	.	C	.	.	.	.	.	.	.	.	.	.	.	.	.	.	.	.
30	.	.	.	.	.	.	.	.	.	.	.	.	.	.	.	.	.	.	.	.	.	.	.	.	.	.	.	.	.	.	.	.	.	.	.	.	.	.	.	T	.	.	.	.	.	.	.	.	.
31	.	.	.	.	.	.	.	.	.	A	.	.	.	.	.	.	.	.	.	.	.	.	.	.	.	.	.	.	.	.	.	.	.	.	.	.	.	.	.	.	.	.	.	.	.	.	.	.	.
32	.	.	.	.	.	.	.	.	.	.	.	.	.	.	.	.	.	.	.	.	.	.	.	.	.	.	.	.	.	.	.	.	.	.	T	.	.	.	A	.	.	.	.	.	.	.	.	.	.
33	.	.	C	.	.	.	.	.	.	.	.	.	.	.	.	.	.	.	.	.	.	.	.	.	.	.	.	.	.	.	.	.	.	.	.	.	.	.	.	.	.	.	.	.	.	.	.	.	.
34	.	.	.	.	.	.	.	.	.	.	.	.	.	.	.	.	.	.	.	.	.	.	.	.	.	.	.	.	.	.	.	G	.	.	.	.	.	.	.	.	.	.	.	.	.	.	.	.	.
35	.	.	.	.	.	C	.	.	.	.	.	.	.	.	.	.	.	.	.	.	.	.	.	.	.	.	.	.	.	.	.	.	.	.	.	.	.	.	.	.	.	.	.	.	.	.	.	.	.
36	.	C	.	.	.	.	.	.	.	.	.	.	.	.	.	.	.	.	.	.	.	.	.	.	.	.	.	.	.	.	.	.	.	.	.	.	.	.	.	.	.	.	.	.	.	.	.	.	.
37	.	.	.	.	.	.	.	.	.	.	.	.	.	.	.	.	.	.	.	.	.	.	.	.	.	.	.	.	A	.	.	.	.	.	.	.	.	.	.	.	.	.	.	.	.	.	.	.	.
38	.	.	.	.	.	.	.	.	.	.	.	.	.	.	.	.	.	.	.	.	.	.	.	G	.	.	.	.	.	.	.	.	.	.	.	.	.	.	.	.	.	.	.	.	.	.	.	.	.
39	.	.	.	.	.	.	.	.	.	.	.	.	.	.	.	.	.	.	.	.	.	.	.	.	.	.	.	.	.	.	.	.	.	.	.	.	.	.	.	.	.	.	.	.	.	.	.	.	.
40	.	.	.	.	.	.	.	.	.	.	.	.	.	.	.	.	.	.	C	.	.	.	.	.	.	.	.	.	.	.	.	.	.	.	.	.	.	.	.	.	.	.	.	.	.	.	.	.	.
41	.	.	.	.	.	.	.	.	.	.	.	.	.	.	.	.	.	.	.	.	.	.	.	.	.	.	.	.	.	T	.	.	.	.	.	.	.	.	.	.	.	.	.	.	.	.	.	.	.
42	.	.	.	.	.	.	.	.	.	.	.	.	.	.	.	.	.	.	.	A	.	.	.	.	.	.	.	.	.	.	.	.	.	.	.	.	.	.	.	.	.	.	.	.	.	.	.	.	.
43	.	.	.	.	.	.	.	.	.	.	.	.	.	.	.	.	.	.	.	.	.	.	.	.	.	.	.	.	.	.	.	.	.	.	.	.	.	.	.	.	G	.	.	.	.	.	.	.	.
44	.	.	.	.	.	.	.	.	.	.	.	.	.	.	.	.	.	.	.	.	.	.	.	.	.	.	.	.	.	.	.	.	.	.	.	.	.	.	.	.	.	.	.	.	.	.	.	.	.
45	.	.	.	.	.	.	.	.	.	.	.	.	.	.	.	.	.	.	.	.	.	.	C	.	.	.	.	.	.	.	.	.	.	.	.	.	.	.	.	.	.	.	.	.	.	.	.	.	.
46	.	.	.	.	.	.	.	G	.	.	.	.	.	.	.	.	.	.	.	.	.	.	.	.	.	.	.	.	.	.	.	.	.	.	.	.	.	.	.	.	.	.	.	.	.	.	.	.	.
47	.	.	.	.	.	.	.	.	.	.	.	.	.	.	.	T	.	.	.	.	.	.	.	.	.	.	.	.	.	.	.	.	.	.	.	.	.	.	.	.	.	.	.	.	.	.	.	.	.
48	.	.	.	.	.	.	.	.	.	.	.	.	.	.	.	.	.	.	.	.	.	.	.	.	.	.	.	.	.	.	C	.	.	.	.	.	.	.	.	.	.	.	.	.	.	.	.	.	.
49	.	.	.	.	.	.	.	.	.	.	.	.	.	G	.	.	.	.	.	.	.	.	.	.	.	.	.	.	.	.	.	.	.	.	.	.	.	.	.	.	.	.	.	.	.	.	.	.	G
50	.	.	.	.	.	.	.	.	.	.	.	.	.	.	T	.	.	.	.	.	C	.	.	.	.	.	.	.	.	.	.	.	C	.	.	.	.	.	.	.	.	.	.	.	.	.	.	.	.
51	.	.	.	.	.	.	.	.	.	.	.	.	.	.	.	.	.	.	.	.	.	.	.	.	.	.	.	.	.	.	.	.	.	.	.	.	.	.	.	.	.	.	.	.	.	.	.	.	.
[truncated: 14 more columns]

## Sheet: Table S4
Sample ID	Host	Weight (g)	Length (cm)	Age	Sex	Sample location	Investigated tissue type	Date of collection	Biotype	ITS genotype	GenBank Acession Number	Urbanization	Felid presence in the sampling area
24Cgla1	Clethrionomys glareolus	18.8	90	ad	Female	Kamasta	Cardiac / Neural	2024.04.10	Natural meadow/forest
24Cgla2	Clethrionomys glareolus	24.4	83	ad	Male	Kamasta	Cardiac	2024.04.10	Natural meadow/forest
24Afla3	Apodemus flavicollis	54.1	125	ad	Male	Kamasta	Cardiac	2024.04.10	Natural meadow/forest	Genotype 50 in cardiac tissue	PX572122	Distance to the uninhabited farmsteads is 100-200 m, while to the inhabited farmsteads is 300-400 m	Lynxes inhabit the nearby forests
24Cgla4	Clethrionomys glareolus	18.3	90	ad	Female	Kamasta	Cardiac / Neural	2024.04.10	Natural meadow/forest	Genotype 1 in cardiac tissue	PX572037	Distance to the uninhabited farmsteads is 100-200 m, while to the inhabited farmsteads is 300-400 m	Lynxes inhabit the nearby forests
24Afla5	Apodemus flavicollis	47.6	108	ad	N/A	Kamasta	Cardiac / Neural	2024.04.10	Natural meadow/forest
24Afla6	Apodemus flavicollis	49.8	122	ad	Male	Kamasta	Cardiac / Neural	2024.04.10	Natural meadow/forest	Genotype 1 in cardiac tissue	PX572003	Distance to the uninhabited farmsteads is 100-200 m, while to the inhabited farmsteads is 300-400 m	Lynxes inhabit the nearby forests
24Cgla7	Clethrionomys glareolus	22.1	95	ad	Male	Kamasta	Cardiac	2024.04.10	Natural meadow/forest	Genotype 1 in cardiac tissue	PX572038	Distance to the uninhabited farmsteads is 100-200 m, while to the inhabited farmsteads is 300-400 m	Lynxes inhabit the nearby forests
24Cgla8	Clethrionomys glareolus	21.1	94	ad	Male	Kamasta	Cardiac	2024.04.10	Natural meadow/forest
24Cgla9	Clethrionomys glareolus	23.5	102	ad	Male	Kamasta	Cardiac / Neural	2024.04.10	Natural meadow/forest
24Cgla10	Clethrionomys glareolus	18.8	88	ad	Male	Kamasta	Cardiac	2024.04.10	Natural meadow/forest
24Cgla11	Clethrionomys glareolus	22.1	92	ad	Male	Kamasta	Cardiac	2024.04.10	Natural meadow/forest
24Afla12	Apodemus flavicollis	47	107	ad	Female	Kamasta	Cardiac	2024.04.10	Natural meadow/forest
24Afla13	Apodemus flavicollis	43.5	115	ad	Female	Kamasta	Cardiac / Neural	2024.04.10	Natural meadow/forest
24Afla15	Apodemus flavicollis	35.5	102	ad	Female	Bileišiai	Cardiac / Neural	2024.09.03	Shrubby clearings
24Cgla16	Clethrionomys glareolus	15.3	85	juv	Male	Bileišiai	Cardiac / Neural	2024.09.03	Shrubby clearings	Genotype 1 in cardiac tissue	PX572039	Distance to the nearest isolated farmsteads is approximately 300-500 m	Lynxes inhabit the forest located 4 km away on a permanent basis
24Cgla17	Clethrionomys glareolus	15.5	90	juv	Male	Bileišiai	Cardiac / Neural	2024.09.03	Shrubby clearings	Genotype 1 in cardiac tissue	PX572040	Distance to the nearest isolated farmsteads is approximately 300-500 m	Lynxes inhabit the forest located 4 km away on a permanent basis
24Aoec18	Alexandromys oeconomus	42.5	107	ad	Male	Bileišiai	Cardiac / Neural	2024.09.03	Shrubby clearings
24Afla20	Apodemus flavicollis	32.4	106	ad	Female	Bileišiai	Cardiac / Neural	2024.09.03	Shrubby clearings
24Afla21	Apodemus flavicollis	31.6	108	ad	Male	Bileišiai	Cardiac / Neural	2024.09.03	Shrubby clearings	Genotype 1 in cardiac tissue	PX572004	Distance to the nearest isolated farmsteads is approximately 300-500 m	Lynxes inhabit the forest located 4 km away on a permanent basis
24Afla22	Apodemus flavicollis	13.2	80	juv	N/A	Bileišiai	Cardiac / Neural	2024.09.03	Shrubby clearings	Genotype 1 in cardiac tissue	PX572005	Distance to the nearest isolated farmsteads is approximately 300-500 m	Lynxes inhabit the forest located 4 km away on a permanent basis
24Cgla23	Clethrionomys glareolus	28.9	102	ad	Female	Bileišiai	Cardiac	2024.09.03	Shrubby clearings
24Cgla24	Clethrionomys glareolus	19	90	sub	Male	Bileišiai	Cardiac / Neural	2024.09.03	Shrubby clearings
24Cgla25	Clethrionomys glareolus	17.8	89	sub	Male	Bileišiai	Cardiac	2024.09.03	Shrubby clearings
24Cgla26	Clethrionomys glareolus	21.6	98	ad	Male	Bileišiai	Cardiac / Neural	2024.09.03	Shrubby clearings
24Afla27	Apodemus flavicollis	35.2	107	ad	Female	Bileišiai	Cardiac / Neural	2024.09.03	Shrubby clearings	Genotype 38 in cardiac tissue	PX572110	Distance to the nearest isolated farmsteads is approximately 300-500 m	Lynxes inhabit the forest located 4 km away on a permanent basis
24Cgla28	Clethrionomys glareolus	16.8	85	sub	Male	Bileišiai	Cardiac / Neural	2024.09.03	Shrubby clearings
24Afla29	Apodemus flavicollis	25	92	sub	Female	Bileišiai	Cardiac / Neural	2024.09.03	Shrubby clearings
24Afla30	Apodemus flavicollis	13.2	75	sub	Male	Bileišiai	Cardiac / Neural	2024.09.03	Shrubby clearings
24Afla31	Apodemus flavicollis	15.1	82	juv	Male	Bileišiai	Cardiac / Neural	2024.09.03	Shrubby clearings
24Afla32	Apodemus flavicollis	11.08	80	juv	Male	Bileišiai	Cardiac / Neural	2024.09.03	Shrubby clearings
24Cgla34	Clethrionomys glareolus	11.5	N/A	N/A	N/A	Bileišiai	Cardiac / Neural	2024.09.03	Shrubby clearings
24Cgla36	Clethrionomys glareolus	13.1	72	juv	Male	Bileišiai	Cardiac / Neural	2024.09.03	Shrubby clearings
24Cgla37	Clethrionomys glareolus	13.4	N/A	juv	Male	Bileišiai	Neural	2024.09.03	Shrubby clearings
24Cgla38	Clethrionomys glareolus	25	102	ad	Male	Bileišiai	Cardiac	2024.09.03	Shrubby clearings
24Afla39	Apodemus flavicollis	13.2	78	juv	Male	Bileišiai	Cardiac / Neural	2024.09.03	Shrubby clearings	Genotype 1 in cardiac tissue	PX572006	Distance to the nearest isolated farmsteads is approximately 300-500 m	Lynxes inhabit the forest located 4 km away on a permanent basis
24Cgla40	Clethrionomys glareolus	24	100	ad	Male	Bileišiai	Cardiac / Neural	2024.09.03	Shrubby clearings	Genotype 1 in cardiac tissue	PX572041	Distance to the nearest isolated farmsteads is approximately 300-500 m	Lynxes inhabit the forest located 4 km away on a permanent basis
24Cgla41	Clethrionomys glareolus	14.9	82	juv	Male	Bileišiai	Cardiac / Neural	2024.09.03	Shrubby clearings
24Cgla42	Clethrionomys glareolus	14.1	87	juv	N/A	Bileišiai	Cardiac / Neural	2024.09.03	Shrubby clearings
24Cgla43	Clethrionomys glareolus	22.8	89	ad	Male	Bileišiai	Cardiac / Neural	2024.09.03	Shrubby clearings
24Cgla44	Clethrionomys glareolus	18.3	92	ad	Male	Bileišiai	Cardiac / Neural	2024.09.03	Shrubby clearings
24Cgla45	Clethrionomys glareolus	14.7	80	sub	Male	Bileišiai	Cardiac / Neural	2024.09.03	Shrubby clearings	Genotype 1 in cardiac tissue	PX572042	Distance to the nearest isolated farmsteads is approximately 300-500 m	Lynxes inhabit the forest located 4 km away on a permanent basis
24Cgla46	Clethrionomys glareolus	26.1	90	ad	Female	Bileišiai	Cardiac / Neural	2024.09.03	Shrubby clearings	Genotype 1 in cardiac tissue	PX572043	Distance to the nearest isolated farmsteads is approximately 300-500 m	Lynxes inhabit the forest located 4 km away on a permanent basis
24Cgla47	Clethrionomys glareolus	18.8	92	ad	Female	Bileišiai	Cardiac / Neural	2024.09.03	Shrubby clearings	Genotype 1 in cardiac tissue	PX572044	Distance to the nearest isolated farmsteads is approximately 300-500 m	Lynxes inhabit the forest located 4 km away on a permanent basis
24Cgla48	Clethrionomys glareolus	15.8	87	sub	Male	Bileišiai	Cardiac / Neural	2024.09.03	Shrubby clearings
24Cgla49	Clethrionomys glareolus	13.1	80	juv	Female	Bileišiai	Cardiac / Neural	2024.09.03	Shrubby clearings
24Cgla50	Clethrionomys glareolus	15.3	88	sub	Female	Bileišiai	Cardiac / Neural	2024.09.03	Shrubby clearings
24Cgla51	Clethrionomys glareolus	15.4	77	juv	Female	Bileišiai	Cardiac / Neural	2024.09.03	Shrubby clearings
24Cgla52	Clethrionomys glareolus	13.4	89	juv	Female	Bileišiai	Cardiac / Neural	2024.09.03	Shrubby clearings
24Cgla53	Clethrionomys glareolus	21.7	92	ad	Male	Bileišiai	Cardiac / Neural	2024.09.03	Shrubby clearings
24Cgla54	Clethrionomys glareolus	15.9	87	juv	Male	Bileišiai	Cardiac / Neural	2024.09.03	Shrubby clearings
24Cgla55	Clethrionomys glareolus	13.8	82	juv	Male	Bileišiai	Cardiac / Neural	2024.09.03	Shrubby clearings
24Marv56	Microtus arvalis	25.6	98	ad	Female	Bileišiai	Cardiac / Neural	2024.09.03	Shrubby clearings
24Afla57	Apodemus flavicollis	53.9	116	ad	Female	Bileišiai	Cardiac / Neural	2024.09.03	Shrubby clearings
24Afla58	Apodemus flavicollis	13.5	77	juv	Male	Bileišiai	Cardiac / Neural	2024.09.03	Shrubby clearings
24Cgla61	Clethrionomys glareolus	19.1	88	ad	Male	Bileišiai	Cardiac	2024.03.05	Shrubby clearings	Genotype 39 in cardiac tissue	PX572111	Distance to the nearest isolated farmsteads is approximately 300-500 m	Lynxes inhabit the forest located 4 km away on a permanent basis
24Cgla62	Clethrionomys glareolus	17.7	89	ad	Male	Bileišiai	Cardiac / Neural	2024.03.05	Shrubby clearings
24Cgla63	Clethrionomys glareolus	18.4	90	ad	Male	Bileišiai	Cardiac / Neural	2024.03.05	Shrubby clearings
24Cgla64	Clethrionomys glareolus	18.3	92	sub	Female	Bileišiai	Cardiac / Neural	2024.03.05	Shrubby clearings
24Cgla65	Clethrionomys glareolus	17.2	91	sub	Male	Bileišiai	Cardiac / Neural	2024.03.05	Shrubby clearings
24Cgla67	Clethrionomys glareolus	17.4	85	sub	Female	Bileišiai	Cardiac / Neural	2024.03.05	Shrubby clearings
24Cgla68	Clethrionomys glareolus	17.1	90	sub	Male	Bileišiai	Cardiac	2024.03.05	Shrubby clearings
24Afla69	Apodemus flavicollis	34.5	110	ad	Male	Bileišiai	Cardiac / Neural	2024.03.05	Shrubby clearings
24Cgla71	Clethrionomys glareolus	16.7	90	ad	Male	Bileišiai	Cardiac / Neural	2024.03.05	Shrubby clearings
24Cgla72	Clethrionomys glareolus	16.3	85	sub	Female	Bileišiai	Cardiac	2024.03.05	Shrubby clearings
24Cgla73	Clethrionomys glareolus	15.8	90	ad	Male	Bileišiai	Cardiac / Neural	2024.03.05	Shrubby clearings
24Cgla74	Clethrionomys glareolus	17.5	90	ad	Male	Bileišiai	Cardiac / Neural	2024.03.05	Shrubby clearings
24Cgla75	Clethrionomys glareolus	14.4	87	sub	Female	Bileišiai	Cardiac / Neural	2024.03.05	Shrubby clearings
24Cgla76	Clethrionomys glareolus	21	91	ad	Male	Bileišiai	Cardiac	2024.03.05	Shrubby clearings
24Cgla77	Clethrionomys glareolus	17.8	88	sub	Male	Bileišiai	Cardiac	2024.03.05	Shrubby clearings
24Cgla78	Clethrionomys glareolus	17.9	90	sub	Female	Bileišiai	Cardiac / Neural	2024.03.05	Shrubby clearings
24Cgla79	Clethrionomys glareolus	14.5	79	N/A	N/A	Bileišiai	Cardiac / Neural	2024.03.05	Shrubby clearings
24Marv80	Microtus arvalis	19	100	ad	Male	Bileišiai	Cardiac / Neural	2024.03.05	Shrubby clearings	Genotype 1 in neural tissue	PX572096	Distance to the nearest isolated farmsteads is approximately 300-500 m	Lynxes inhabit the forest located 4 km away on a permanent basis
24Afla81	Apodemus flavicollis	28.5	100	sub	Female	Juodkrantė	Cardiac / Neural	2024.10.17	Cormorant colony
24Afla82	Apodemus flavicollis	34.6	105	ad	Female	Juodkrantė	Cardiac / Neural	2024.10.17	Cormorant colony
24Marv83	Microtus arvalis	19	97	sub	Male	Juodkrantė	Cardiac / Neural	2024.10.17	Cormorant colony
24Marv84	Microtus arvalis	15.2	80	juv	Female	Juodkrantė	Cardiac / Neural	2024.10.17	Cormorant colony
24Marv85	Microtus arvalis	14.6	79	juv	Male	Juodkrantė	Cardiac / Neural	2024.10.17	Cormorant colony
24Marv86	Microtus arvalis	14.7	82	juv	Male	Juodkrantė	Cardiac / Neural	2024.10.17	Cormorant colony	Genotype 1 in cardiac tissue	PX572084	Distance to the nearest settlement is 1000 m	Lynxes do not inhabit the area
24Marv87	Microtus arvalis	15	79	juv	Male	Juodkrantė	Cardiac / Neural	2024.10.17	Cormorant colony	Genotype 1 in cardiac tissue	PX572085	Distance to the nearest settlement is 1000 m	Lynxes do not inhabit the area
24Afla88	Apodemus flavicollis	30.7	104	sub	Male	Juodkrantė	Cardiac / Neural	2024.10.17	Cormorant colony
24Afla89	Apodemus flavicollis	25.7	108	juv	Female	Juodkrantė	Cardiac / Neural	2024.10.17	Cormorant colony	Genotype 1 in neural tissue	PX572010	Distance to the nearest settlement is 1000 m	Lynxes do not inhabit the area
24Marv90	Microtus arvalis	16.9	86	sub	Male	Juodkrantė	Cardiac / Neural	2024.10.17	Cormorant colony
24Marv91	Microtus arvalis	19	90	sub	Male	Juodkrantė	Cardiac / Neural	2024.10.17	Cormorant colony	Genotype 1 in neural tissue	PX572097	Distance to the nearest settlement is 1000 m	Lynxes do not inhabit the area
24Cgla92	Clethrionomys glareolus	21	92	ad	Female	Juodkrantė	Cardiac / Neural	2024.10.17	Cormorant colony	Genotype 1 in cardiac tissue	PX572045	Distance to the nearest settlement is 1000 m	Lynxes do not inhabit the area
24Mmin93	Micromys minutus	6.8	62	ad	Female	Juodkrantė	Cardiac / Neural	2024.10.17	Cormorant colony
24Marv94	Microtus arvalis	19.3	88	sub	Female	Juodkrantė	Cardiac / Neural	2024.10.17	Cormorant colony
24Mmin95	Micromys minutus	6.2	55	N/A	N/A	Juodkrantė	Cardiac / Neural	2024.10.17	Cormorant colony
24Marv96	Microtus arvalis	14.1	78	N/A	N/A	Juodkrantė	Cardiac / Neural	2024.10.17	Cormorant colony
24Mmin97	Micromys minutus	6.3	57	N/A	N/A	Juodkrantė	Cardiac / Neural	2024.10.17	Cormorant colony
24Mmin98	Micromys minutus	5.9	60	N/A	N/A	Juodkrantė	Cardiac / Neural	2024.10.17	Cormorant colony
24Marv100	Microtus arvalis	28.6	98	ad	Female	Juodkrantė	Cardiac / Neural	2024.10.17	Cormorant colony
24Afla101	Apodemus flavicollis	39.3	110	sub	Male	Juodkrantė	Cardiac / Neural	2024.10.17	Cormorant colony
24Afla102	Apodemus flavicollis	26.7	98	ad	Female	Juodkrantė	Cardiac / Neural	2024.10.17	Cormorant colony
24Afla103	Apodemus flavicollis	42.9	114	ad	Male	Juodkrantė	Cardiac / Neural	2024.10.17	Cormorant colony
24Afla104	Apodemus flavicollis	33.5	110	sub	Male	Juodkrantė	Cardiac / Neural	2024.10.17	Cormorant colony	Genotype 1 in neural tissue	PX572011	Distance to the nearest settlement is 1000 m	Lynxes do not inhabit the area
24Afla105	Apodemus flavicollis	38.2	109	ad	Female	Juodkrantė	Cardiac / Neural	2024.10.17	Cormorant colony
24Afla106	Apodemus flavicollis	39.1	108	ad	Female	Juodkrantė	Cardiac / Neural	2024.10.17	Cormorant colony
24Afla107	Apodemus flavicollis	24.4	94	sub	Female	Juodkrantė	Cardiac / Neural	2024.10.17	Cormorant colony	Genotype 1 in neural tissue	PX572012	Distance to the nearest settlement is 1000 m	Lynxes do not inhabit the area
24Afla109	Apodemus flavicollis	34.6	110	sub	Female	Juodkrantė	Cardiac / Neural	2024.10.17	Cormorant colony
24Magr110	Microtus agrestis	36.8	107	ad	Male	Juodkrantė	Cardiac / Neural	2024.10.17	Cormorant colony
24Afla111	Apodemus flavicollis	23.8	92	sub	Male	Juodkrantė	Cardiac / Neural	2024.10.17	Cormorant colony
24Afla112	Apodemus flavicollis	25.8	94	sub	Male	Juodkrantė	Cardiac / Neural	2024.10.17	Cormorant colony
24Cgla113	Clethrionomys glareolus	14.5	85	sub	Male	Kamasta	Cardiac / Neural	2024.09.06	Natural meadow/forest
24Cgla114	Clethrionomys glareolus	13.6	83	sub	Male	Kamasta	Cardiac / Neural	2024.09.06	Natural meadow/forest
24Cgla115	Clethrionomys glareolus	13.8	81	juv	Female	Kamasta	Cardiac / Neural	2024.09.06	Natural meadow/forest
24Cgla116	Clethrionomys glareolus	13.1	77	sub	Male	Kamasta	Cardiac / Neural	2024.09.06	Natural meadow/forest
24Cgla117	Clethrionomys glareolus	19.5	94	ad	Male	Kamasta	Cardiac / Neural	2024.09.06	Natural meadow/forest
24Afla119	Apodemus flavicollis	27.2	104	sub	Female	Kamasta	Cardiac / Neural	2024.09.06	Natural meadow/forest
24Afla121	Apodemus flavicollis	53.2	108	ad	Female	Kamasta	Cardiac / Neural	2024.10.08	Natural meadow/forest
24Cgla122	Clethrionomys glareolus	16.8	87	ad	Male	Kamasta	Cardiac / Neural	2024.10.08	Natural meadow/forest
24Cgla123	Clethrionomys glareolus	14.7	79	juv	Male	Kamasta	Cardiac / Neural	2024.10.08	Natural meadow/forest
24Cgla124	Clethrionomys glareolus	21.9	99	ad	Male	Kamasta	Cardiac / Neural	2024.10.08	Natural meadow/forest
24Cgla125	Clethrionomys glareolus	15.9	87	sub	Male	Kamasta	Cardiac / Neural	2024.10.08	Natural meadow/forest
24Mmin126	Micromys minutus	5.3	60		Male	Kamasta	Cardiac / Neural	2024.10.08	Natural meadow/forest
24Cgla127	Clethrionomys glareolus	23.9	100	ad	Female	Kamasta	Cardiac	2024.10.08	Natural meadow/forest
24Cgla128	Clethrionomys glareolus	21.2	86	ad	Female	Kamasta	Cardiac / Neural	2024.10.08	Natural meadow/forest
24Cgla129	Clethrionomys glareolus	15.8	87	sub	Female	Kamasta	Cardiac / Neural	2024.10.08	Natural meadow/forest
24Cgla130	Clethrionomys glareolus	12.2	76	juv	Male	Kamasta	Cardiac	2024.10.08	Natural meadow/forest
24Afla131	Apodemus flavicollis	19.9	85	juv	Female	Kamasta	Cardiac / Neural	2024.10.08	Natural meadow/forest
24Afla132	Apodemus flavicollis	17.2	87	juv	Male	Kamasta	Cardiac / Neural	2024.10.08	Natural meadow/forest	Genotype 1 in neural tissue	PX572013	Distance to the uninhabited farmsteads is 100-200 m, while to the inhabited farmsteads is 300-400 m	Lynxes inhabit the nearby forests
24Cgla133	Clethrionomys glareolus	19.8	87	ad	Female	Kamasta	Cardiac / Neural	2024.10.08	Natural meadow/forest
24Cgla134	Clethrionomys glareolus	18.2	90	ad	Male	Kamasta	Cardiac	2024.10.08	Natural meadow/forest
24Cgla135	Clethrionomys glareolus	15.5	85	juv	Male	Kamasta	Cardiac / Neural	2024.10.08	Natural meadow/forest
24Cgla142	Clethrionomys glareolus	19.5	92	ad	Male	Kamasta	Cardiac / Neural	2024.10.08	Natural meadow/forest	Genotype 44 in neural tissue	PX572116	Distance to the uninhabited farmsteads is 100-200 m, while to the inhabited farmsteads is 300-400 m	Lynxes inhabit the nearby forests
24Afla144	Apodemus flavicollis	18.9	87	juv	Female	Kamasta	Cardiac / Neural	2024.10.08	Natural meadow/forest	Genotype 1 in neural tissue	PX572014	Distance to the uninhabited farmsteads is 100-200 m, while to the inhabited farmsteads is 300-400 m	Lynxes inhabit the nearby forests
24Afla148	Apodemus flavicollis	23.4	91	sub	Male	Kamasta	Cardiac / Neural	2024.10.08	Natural meadow/forest
24Cgla149	Clethrionomys glareolus	6.5	N/A	juv	N/A	Kamasta	Neural	2024.10.08	Natural meadow/forest
24Afla151	Apodemus flavicollis	15.7	112	ad	Female	Kamasta	Cardiac / Neural	2024.10.08	Natural meadow/forest
24Cgla152	Clethrionomys glareolus	20.5	92	ad	Female	Kamasta	Cardiac / Neural	2024.10.08	Natural meadow/forest
24Cgla153	Clethrionomys glareolus	8.6	N/A	juv	Male	Kamasta	Cardiac / Neural	2024.10.08	Natural meadow/forest
24Cgla154	Clethrionomys glareolus	17.5	90	juv	N/A	Kamasta	Cardiac / Neural	2024.10.08	Natural meadow/forest	Genotype 1 in neural tissue	PX572062	Distance to the uninhabited farmsteads is 100-200 m, while to the inhabited farmsteads is 300-400 m	Lynxes inhabit the nearby forests
24Cgla156	Clethrionomys glareolus	20	93	ad	Female	Kamasta	Cardiac / Neural	2024.10.08	Natural meadow/forest	Genotype 1 in neural tissue	PX572063	Distance to the uninhabited farmsteads is 100-200 m, while to the inhabited farmsteads is 300-400 m	Lynxes inhabit the nearby forests
24Cgla157	Clethrionomys glareolus	17.7	90	sub	Male	Kamasta	Cardiac / Neural	2024.10.08	Natural meadow/forest
24Cgla158	Clethrionomys glareolus	14.5	81	juv	Male	Kamasta	Cardiac / Neural	2024.10.08	Natural meadow/forest
24Cgla159	Clethrionomys glareolus	12.7	76	juv	Female	Kamasta	Cardiac / Neural	2024.10.08	Natural meadow/forest
24Cgla161	Clethrionomys glareolus	13.6	82	juv	N/A	Kamasta	Cardiac / Neural	2024.10.08	Natural meadow/forest	Genotype 1 in neural tissue	PX572064	Distance to the uninhabited farmsteads is 100-200 m, while to the inhabited farmsteads is 300-400 m	Lynxes inhabit the nearby forests
24Cgla162	Clethrionomys glareolus	13.9	85	juv	Male	Kamasta	Cardiac / Neural	2024.10.08	Natural meadow/forest
24Cgla165	Clethrionomys glareolus	9.7	70	juv	Male	Kamasta	Cardiac / Neural	2024.10.08	Natural meadow/forest	Genotype 1 in neural tissue	PX572065	Distance to the uninhabited farmsteads is 100-200 m, while to the inhabited farmsteads is 300-400 m	Lynxes inhabit the nearby forests
24Cgla166	Clethrionomys glareolus	16.6	92	sub	Male	Kamasta	Cardiac / Neural	2024.10.08	Natural meadow/forest
24Afla167	Apodemus flavicollis	36.4	103	ad	Female	Kamasta	Cardiac / Neural	2024.09.06	Natural meadow/forest
24Afla168	Apodemus flavicollis	21	90	juv	Female	Kamasta	Cardiac / Neural	2024.09.06	Natural meadow/forest	Genotype 1 in neural tissue	PX572015	Distance to the uninhabited farmsteads is 100-200 m, while to the inhabited farmsteads is 300-400 m	Lynxes inhabit the nearby forests
24Afla169	Apodemus flavicollis	20.4	86	sub	Female	Kamasta	Cardiac / Neural	2024.09.06	Natural meadow/forest
24Afla170	Apodemus flavicollis	19.3	93	sub	Female	Kamasta	Cardiac / Neural	2024.09.06	Natural meadow/forest	Genotype 1 in neural tissue	PX572016	Distance to the uninhabited farmsteads is 100-200 m, while to the inhabited farmsteads is 300-400 m	Lynxes inhabit the nearby forests
24Cgla171	Clethrionomys glareolus	23.8	98	ad	Female	Kamasta	Cardiac / Neural	2024.09.06	Natural meadow/forest
24Cgla173	Clethrionomys glareolus	16.6	85	ad	Male	Kamasta	Cardiac / Neural	2024.09.06	Natural meadow/forest	Genotype 1 in neural tissue	PX572066	Distance to the uninhabited farmsteads is 100-200 m, while to the inhabited farmsteads is 300-400 m	Lynxes inhabit the nearby forests
24Cgla174	Clethrionomys glareolus	14.1	80	juv	Female	Kamasta	Cardiac / Neural	2024.09.06	Natural meadow/forest
24Cgla175	Clethrionomys glareolus	24.4	90	ad	Female	Kamasta	Cardiac / Neural	2024.09.06	Natural meadow/forest
24Cgla176	Clethrionomys glareolus	13.9	84	sub	Female	Kamasta	Cardiac / Neural	2024.09.06	Natural meadow/forest
24Cgla177	Clethrionomys glareolus	11.9	75	juv	Female	Kamasta	Cardiac / Neural	2024.09.06	Natural meadow/forest	Genotype 1 in cardiac tissue	PX572046	Distance to the uninhabited farmsteads is 100-200 m, while to the inhabited farmsteads is 300-400 m	Lynxes inhabit the nearby forests
24Cgla179	Clethrionomys glareolus	26.9	94	ad	Female	Kamasta	Cardiac / Neural	2024.09.06	Natural meadow/forest
24Cgla180	Clethrionomys glareolus	27.9	95	ad	Female	Kamasta	Cardiac / Neural	2024.09.06	Natural meadow/forest	Genotype 1 in neural tissue	PX572067	Distance to the uninhabited farmsteads is 100-200 m, while to the inhabited farmsteads is 300-400 m	Lynxes inhabit the nearby forests
24Afla181	Apodemus flavicollis	21.9	93	juv	Male	Kamasta	Cardiac / Neural	2024.09.06	Natural meadow/forest
24Cgla182	Clethrionomys glareolus	23.2	92	ad	Female	Kamasta	Cardiac	2024.09.06	Natural meadow/forest	Genotype 1 in cardiac tissue	PX572047	Distance to the uninhabited farmsteads is 100-200 m, while to the inhabited farmsteads is 300-400 m	Lynxes inhabit the nearby forests
24Cgla183	Clethrionomys glareolus	17.5	90	ad	Male	Kamasta	Cardiac / Neural	2024.09.06	Natural meadow/forest	Genotype 1 in cardiac tissue	PX572048	Distance to the uninhabited farmsteads is 100-200 m, while to the inhabited farmsteads is 300-400 m	Lynxes inhabit the nearby forests
24Cgla184	Clethrionomys glareolus	13.2	75	juv	Male	Kamasta	Cardiac / Neural	2024.09.06	Natural meadow/forest	Genotype 34 in cardiac tissue	PX572104	Distance to the uninhabited farmsteads is 100-200 m, while to the inhabited farmsteads is 300-400 m	Lynxes inhabit the nearby forests
24Cgla185	Clethrionomys glareolus	14.7	81	juv	Male	Kamasta	Cardiac / Neural	2024.09.06	Natural meadow/forest
24Cgla186	Clethrionomys glareolus	13.2	75	juv	Male	Kamasta	Cardiac / Neural	2024.09.06	Natural meadow/forest	Genotype 1 in cardiac tissue	PX572049	Distance to the uninhabited farmsteads is 100-200 m, while to the inhabited farmsteads is 300-400 m	Lynxes inhabit the nearby forests
24Cgla187	Clethrionomys glareolus	14.1	80	juv	Female	Kamasta	Cardiac / Neural	2024.09.06	Natural meadow/forest	Genotype 1 in neural tissue	PX572068	Distance to the uninhabited farmsteads is 100-200 m, while to the inhabited farmsteads is 300-400 m	Lynxes inhabit the nearby forests
24Cgla189	Clethrionomys glareolus	20.3	88	ad	Male	Kamasta	Cardiac / Neural	2024.09.06	Natural meadow/forest
24Cgla190	Clethrionomys glareolus	24.5	91	ad	Female	Kamasta	Cardiac / Neural	2024.09.06	Natural meadow/forest	Genotype 40 in cardiac tissue	PX572112	Distance to the uninhabited farmsteads is 100-200 m, while to the inhabited farmsteads is 300-400 m	Lynxes inhabit the nearby forests
24Afla192	Apodemus flavicollis	31.9	107	juv	Male	Kamasta	Cardiac / Neural	2024.09.06	Natural meadow/forest	Genotype 1 in neural tissue	PX572017	Distance to the uninhabited farmsteads is 100-200 m, while to the inhabited farmsteads is 300-400 m	Lynxes inhabit the nearby forests
24Afla193	Apodemus flavicollis	18.1	85	juv	Female	Kamasta	Cardiac / Neural	2024.09.06	Natural meadow/forest
24Afla194	Apodemus flavicollis	44.5	102	sub	Male	Kamasta	Cardiac / Neural	2024.09.06	Natural meadow/forest
24Afla195	Apodemus flavicollis	12.6	81	juv	Female	Kamasta	Cardiac / Neural	2024.09.06	Natural meadow/forest
24Cgla196	Clethrionomys glareolus	14	80	sub	Male	Kamasta	Cardiac / Neural	2024.09.06	Natural meadow/forest
24Afla197	Apodemus flavicollis	12.6	78	juv	Male	Kamasta	Cardiac / Neural	2024.09.06	Natural meadow/forest
24Afla198	Apodemus flavicollis	34.1	101	ad	Male	Kamasta	Cardiac / Neural	2024.09.06	Natural meadow/forest
24Afla201	Apodemus flavicollis	36.2	111	sub	Male	Bileišiai	Cardiac / Neural	2024.10.02	Shrubby clearings
24Afla202	Apodemus flavicollis	36.8	110	ad	Female	Bileišiai	Cardiac / Neural	2024.10.02	Shrubby clearings
24Cgla203	Clethrionomys glareolus	17	88	sub	Male	Bileišiai	Cardiac / Neural	2024.10.02	Shrubby clearings	Genotype 1 in cardiac tissue	PX572050	Distance to the nearest isolated farmsteads is approximately 300-500 m	Lynxes inhabit the forest located 4 km away on a permanent basis
24Cgla204	Clethrionomys glareolus	9.4	N/A	juv	Male	Bileišiai	Cardiac	2024.10.02	Shrubby clearings
24Cgla205	Clethrionomys glareolus	17.4	92	juv	Male	Bileišiai	Cardiac / Neural	2024.10.02	Shrubby clearings
24Cgla206	Clethrionomys glareolus	15.4	83	sub	Male	Bileišiai	Cardiac / Neural	2024.10.02	Shrubby clearings
24Cgla207	Clethrionomys glareolus	16.4	89	sub	Male	Bileišiai	Cardiac / Neural	2024.10.02	Shrubby clearings	Genotype 1 in cardiac tissue	PX572051	Distance to the nearest isolated farmsteads is approximately 300-500 m	Lynxes inhabit the forest located 4 km away on a permanent basis
24Afla208	Apodemus flavicollis	30.5	102	sub	Male	Bileišiai	Cardiac / Neural	2024.10.02	Shrubby clearings	Genotype 1 in neural tissue	PX572018	Distance to the nearest isolated farmsteads is approximately 300-500 m	Lynxes inhabit the forest located 4 km away on a permanent basis
24Cgla209	Clethrionomys glareolus	17.2	85	sub	Female	Bileišiai	Cardiac / Neural	2024.10.02	Shrubby clearings	Genotype 1 in neural tissue	PX572069	Distance to the nearest isolated farmsteads is approximately 300-500 m	Lynxes inhabit the forest located 4 km away on a permanent basis
24Cgla210	Clethrionomys glareolus	13.6	80	juv	Male	Bileišiai	Cardiac / Neural	2024.10.02	Shrubby clearings
24Mmin216	Micromys minutus	13.9	67	ad	Female	Bileišiai	Cardiac / Neural	2024.10.02	Shrubby clearings	Genotype 1 in cardiac tissue	PX572075	Distance to the nearest isolated farmsteads is approximately 300-500 m	Lynxes inhabit the forest located 4 km away on a permanent basis
24Cgla219	Clethrionomys glareolus	18.4	87	sub	Male	Bileišiai	Cardiac	2024.10.02	Shrubby clearings
24Cgla220	Clethrionomys glareolus	18	79	sub	Male	Bileišiai	Cardiac	2024.10.02	Shrubby clearings	Genotype 41 in cardiac tissue	PX572113	Distance to the nearest isolated farmsteads is approximately 300-500 m	Lynxes inhabit the forest located 4 km away on a permanent basis
24Cgla221	Clethrionomys glareolus	22.9	92	ad	Female	Bileišiai	Cardiac / Neural	2024.10.02	Shrubby clearings	Genotype 1 in cardiac tissue	PX572052	Distance to the nearest isolated farmsteads is approximately 300-500 m	Lynxes inhabit the forest located 4 km away on a permanent basis
24Cgla222	Clethrionomys glareolus	9.4	78	juv	Male	Bileišiai	Cardiac / Neural	2024.10.02	Shrubby clearings	Genotype 1 in cardiac tissue	PX572053	Distance to the nearest isolated farmsteads is approximately 300-500 m	Lynxes inhabit the forest located 4 km away on a permanent basis
24Cgla223	Clethrionomys glareolus	17.6	87	sub	Female	Bileišiai	Cardiac / Neural	2024.10.02	Shrubby clearings	Genotype 1 in cardiac tissue	PX572054	Distance to the nearest isolated farmsteads is approximately 300-500 m	Lynxes inhabit the forest located 4 km away on a permanent basis
24Cgla224	Clethrionomys glareolus	16.5	82	juv	Female	Bileišiai	Cardiac / Neural	2024.10.02	Shrubby clearings
24Cgla225	Clethrionomys glareolus	17.4	88	sub	Female	Bileišiai	Cardiac / Neural	2024.10.02	Shrubby clearings
24Cgla226	Clethrionomys glareolus	16.1	86	sub	Female	Bileišiai	Cardiac / Neural	2024.10.02	Shrubby clearings
24Afla228	Apodemus flavicollis	32.3	101	sub	Male	Bileišiai	Cardiac / Neural	2024.10.02	Shrubby clearings	Genotype 35 in neural tissue	PX572105	Distance to the nearest isolated farmsteads is approximately 300-500 m	Lynxes inhabit the forest located 4 km away on a permanent basis
24Cgla229	Clethrionomys glareolus	15.6	85	juv	Male	Bileišiai	Cardiac	2024.10.02	Shrubby clearings
24Cgla230	Clethrionomys glareolus	11.3	70	juv	Female	Bileišiai	Cardiac / Neural	2024.10.02	Shrubby clearings
24Cgla231	Clethrionomys glareolus	8.6	68	juv	Male	Bileišiai	Cardiac / Neural	2024.10.02	Shrubby clearings	Genotype 1 in cardiac tissue	PX572055	Distance to the nearest isolated farmsteads is approximately 300-500 m	Lynxes inhabit the forest located 4 km away on a permanent basis
24Afla232	Apodemus flavicollis	37.3	106	ad	Male	Bileišiai	Cardiac / Neural	2024.10.02	Shrubby clearings	Genotype 1 in neural tissue	PX572019	Distance to the nearest isolated farmsteads is approximately 300-500 m	Lynxes inhabit the forest located 4 km away on a permanent basis
24Afla234	Apodemus flavicollis	26.1	101	juv	Male	Bileišiai	Cardiac / Neural	2024.10.02	Shrubby clearings
24Cgla235	Clethrionomys glareolus	125	78	juv	Male	Bileišiai	Cardiac / Neural	2024.10.02	Shrubby clearings
24Cgla236	Clethrionomys glareolus	12.8	77	juv	Female	Bileišiai	Cardiac / Neural	2024.10.02	Shrubby clearings
24Cgla237	Clethrionomys glareolus	21.2	96	ad	Female	Bileišiai	Cardiac	2024.10.02	Shrubby clearings	Genotype 1 in cardiac tissue	PX572056	Distance to the nearest isolated farmsteads is approximately 300-500 m	Lynxes inhabit the forest located 4 km away on a permanent basis
24Cgla238	Clethrionomys glareolus	23	95	ad	Male	Bileišiai	Cardiac / Neural	2024.10.02	Shrubby clearings	Genotype 1 in cardiac tissue	PX572057	Distance to the nearest isolated farmsteads is approximately 300-500 m	Lynxes inhabit the forest located 4 km away on a permanent basis
24Cgla239	Clethrionomys glareolus	15.4	86	juv	Male	Bileišiai	Cardiac / Neural	2024.10.02	Shrubby clearings	Genotype 1 in cardiac tissue	PX572058	Distance to the nearest isolated farmsteads is approximately 300-500 m	Lynxes inhabit the forest located 4 km away on a permanent basis
24Marv240	Microtus arvalis	20.8	97	sub	Male	Bileišiai	Cardiac	2024.10.02	Shrubby clearings	Genotype 1 in cardiac tissue	PX572086	Distance to the nearest isolated farmsteads is approximately 300-500 m	Lynxes inhabit the forest located 4 km away on a permanent basis
24Marv241	Microtus arvalis	16.9	87	juv	Female	Bileišiai	Cardiac / Neural	2024.10.02	Shrubby clearings
24Marv242	Microtus arvalis	15.6	85	sub	Female	Bileišiai	Cardiac / Neural	2024.10.02	Shrubby clearings	Genotype 42 in cardiac tissue Genotype 1 in neural tissue	PX572114 and PX572098	Distance to the nearest isolated farmsteads is approximately 300-500 m	Lynxes inhabit the forest located 4 km away on a permanent basis
24Cgla243	Clethrionomys glareolus	14.3	81	sub	Female	Bileišiai	Cardiac / Neural	2024.10.02	Shrubby clearings
24Cgla244	Clethrionomys glareolus	14.5	80	juv	Male	Bileišiai	Cardiac / Neural	2024.10.02	Shrubby clearings
24Afla246	Apodemus flavicollis	41.4	110	sub	Male	Bileišiai	Cardiac / Neural	2024.10.02	Shrubby clearings	Genotype 47 in neural tissue	PX572119	Distance to the nearest isolated farmsteads is approximately 300-500 m	Lynxes inhabit the forest located 4 km away on a permanent basis
24Afla247	Apodemus flavicollis	25.3	95	sub	Female	Bileišiai	Cardiac / Neural	2024.10.02	Shrubby clearings	Genotype 1 in neural tissue	PX572020	Distance to the nearest isolated farmsteads is approximately 300-500 m	Lynxes inhabit the forest located 4 km away on a permanent basis
24Afla248	Apodemus flavicollis	27.5	99	sub	Female	Bileišiai	Cardiac / Neural	2024.10.02	Shrubby clearings
24Afla249	Apodemus flavicollis	53.1	121	ad	Male	Bileišiai	Cardiac / Neural	2024.10.02	Shrubby clearings	Genotype 1 in neural tissue	PX572021	Distance to the nearest isolated farmsteads is approximately 300-500 m	Lynxes inhabit the forest located 4 km away on a permanent basis
24Afla250	Apodemus flavicollis	23.8	93	N/A	N/A	Bileišiai	Cardiac / Neural	2024.10.02	Shrubby clearings	Genotype 1 in neural tissue	PX572022	Distance to the nearest isolated farmsteads is approximately 300-500 m	Lynxes inhabit the forest located 4 km away on a permanent basis
24Cgla251	Clethrionomys glareolus	29.7	95	ad	Female	Bileišiai	Cardiac / Neural	2024.10.02	Shrubby clearings
24Cgla252	Clethrionomys glareolus	15.6	85	sub	Female	Bileišiai	Cardiac / Neural	2024.10.02	Shrubby clearings	Genotype 49 in cardiac tissue Genotype 1 in neural tissue	PX572121 and PX572070	Distance to the nearest isolated farmsteads is approximately 300-500 m	Lynxes inhabit the forest located 4 km away on a permanent basis
24Cgla253	Clethrionomys glareolus	15.6	80	sub	Male	Bileišiai	Cardiac / Neural	2024.10.02	Shrubby clearings
24Afla254	Apodemus flavicollis	26.6	100	sub	Male	Bileišiai	Cardiac / Neural	2024.10.02	Shrubby clearings	Genotype 1 in neural tissue	PX572023	Distance to the nearest isolated farmsteads is approximately 300-500 m	Lynxes inhabit the forest located 4 km away on a permanent basis
24Cgla255	Clethrionomys glareolus	18.2	86	sub	Female	Bileišiai	Cardiac / Neural	2024.10.02	Shrubby clearings	Genotype 1 in cardiac tissue	PX572059	Distance to the nearest isolated farmsteads is approximately 300-500 m	Lynxes inhabit the forest located 4 km away on a permanent basis
24Magr256	Microtus agrestis	20.5	88	sub	Female	Bileišiai	Cardiac / Neural	2024.10.02	Shrubby clearings	Genotype 1 in cardiac tissue	PX572080	Distance to the nearest isolated farmsteads is approximately 300-500 m	Lynxes inhabit the forest located 4 km away on a permanent basis
24Magr258	Microtus agrestis	46.5	110	ad	Female	Bileišiai	Cardiac / Neural	2024.10.02	Shrubby clearings	Genotype 1 in cardiac tissue	PX572081	Distance to the nearest isolated farmsteads is approximately 300-500 m	Lynxes inhabit the forest located 4 km away on a permanent basis
24Cgla259	Clethrionomys glareolus	13.1	78	juv	Male	Bileišiai	Cardiac / Neural	2024.10.02	Shrubby clearings	Genotype 1 in cardiac tissue	PX572060	Distance to the nearest isolated farmsteads is approximately 300-500 m	Lynxes inhabit the forest located 4 km away on a permanent basis
24Cgla260	Clethrionomys glareolus	15.3	82	juv	N/A	Bileišiai	Cardiac / Neural	2024.10.02	Shrubby clearings	Genotype 1 in neural tissue	PX572071	Distance to the nearest isolated farmsteads is approximately 300-500 m	Lynxes inhabit the forest located 4 km away on a permanent basis
24Cgla261	Clethrionomys glareolus	14.4	80	juv	N/A	Bileišiai	Cardiac / Neural	2024.10.02	Shrubby clearings	Genotype 1 in cardiac tissue	PX572061	Distance to the nearest isolated farmsteads is approximately 300-500 m	Lynxes inhabit the forest located 4 km away on a permanent basis
24Afla262	Apodemus flavicollis	42.5	110	ad	Female	Bileišiai	Neural	2024.10.02	Shrubby clearings
24Afla263	Apodemus flavicollis	44.5	115	ad	Male	Bileišiai	Cardiac / Neural	2024.10.02	Shrubby clearings
24Cgla264	Clethrionomys glareolus	17	89	sub	Male	Bileišiai	Neural	2024.10.02	Shrubby clearings
24Cgla265	Clethrionomys glareolus	15.1	80	juv	Female	Bileišiai	Neural	2024.10.02	Shrubby clearings
24Cgla266	Clethrionomys glareolus	15.7	79	sub	Male	Bileišiai	Neural	2024.10.02	Shrubby clearings
24Marv267	Microtus arvalis	13.5	80	juv	Female	Bileišiai	Cardiac / Neural	2024.10.02	Shrubby clearings
24Cgla268	Clethrionomys glareolus	16.4	82	sub	Male	Bileišiai	Neural	2024.10.02	Shrubby clearings
24Cgla273	Clethrionomys glareolus	14.7	84	juv	Male	Bileišiai	Neural	2024.10.02	Shrubby clearings
24Cgla274	Clethrionomys glareolus	15.8	80	juv	Male	Bileišiai	Cardiac / Neural	2024.10.02	Shrubby clearings
24Cgla275	Clethrionomys glareolus	14.4	86	juv	Female	Bileišiai	Neural	2024.10.02	Shrubby clearings
24Cgla277	Clethrionomys glareolus	14.4	85	juv	N/A	Bileišiai	Neural	2024.10.02	Shrubby clearings
24Afla279	Apodemus flavicollis	41.9	111	ad	Male	Bileišiai	Cardiac / Neural	2024.10.02	Shrubby clearings
24Afla280	Apodemus flavicollis	28.1	103	sub	Female	Bileišiai	Cardiac / Neural	2024.10.02	Shrubby clearings	Genotype 1 in neural tissue	PX572024	Distance to the nearest isolated farmsteads is approximately 300-500 m	Lynxes inhabit the forest located 4 km away on a permanent basis
24Cgla282	Clethrionomys glareolus	14.4	82	juv	Male	Bileišiai	Neural	2024.10.02	Shrubby clearings
24Afla287	Apodemus flavicollis	49.9	111	ad	Male	Kamasta	Cardiac / Neural	2024.11.12	Natural meadow/forest	Genotype 30 in cardiac tissue	PX572103	Distance to the uninhabited farmsteads is 100-200 m, while to the inhabited farmsteads is 300-400 m	Lynxes inhabit the nearby forests
24Afla288	Apodemus flavicollis	38.6	100	sub	Male	Kamasta	Cardiac / Neural	2024.11.12	Natural meadow/forest	Genotype 1 in neural tissue	PX572025	Distance to the uninhabited farmsteads is 100-200 m, while to the inhabited farmsteads is 300-400 m	Lynxes inhabit the nearby forests
24Afla289	Apodemus flavicollis	30	98	ad	Female	Kamasta	Cardiac / Neural	2024.11.12	Natural meadow/forest
24Afla290	Apodemus flavicollis	38.3	105	ad	Female	Kamasta	Cardiac / Neural	2024.11.12	Natural meadow/forest
24Cgla291	Clethrionomys glareolus	15.1	82	sub	Female	Kamasta	Neural	2024.11.12	Natural meadow/forest	Genotype 1 in neural tissue	PX572072	Distance to the uninhabited farmsteads is 100-200 m, while to the inhabited farmsteads is 300-400 m	Lynxes inhabit the nearby forests
24Afla292	Apodemus flavicollis	47.7	115	ad	Male	Kamasta	Cardiac / Neural	2024.11.12	Natural meadow/forest	Genotype 1 in neural tissue	PX572026	Distance to the uninhabited farmsteads is 100-200 m, while to the inhabited farmsteads is 300-400 m	Lynxes inhabit the nearby forests
24Cgla294	Clethrionomys glareolus	16.8	85	sub	Female	Kamasta	Neural	2024.11.12	Natural meadow/forest	Genotype 1 in neural tissue	PX572073	Distance to the uninhabited farmsteads is 100-200 m, while to the inhabited farmsteads is 300-400 m	Lynxes inhabit the nearby forests
24Cgla295	Clethrionomys glareolus	22.5	92	ad	Female	Kamasta	Neural	2024.11.12	Natural meadow/forest
24Cgla296	Clethrionomys glareolus	17	90	sub	Male	Kamasta	Neural	2024.11.12	Natural meadow/forest
24Cgla297	Clethrionomys glareolus	20.2	100	ad	Female	Kamasta	Neural	2024.11.12	Natural meadow/forest	Genotype 1 in neural tissue	PX572074	Distance to the uninhabited farmsteads is 100-200 m, while to the inhabited farmsteads is 300-400 m	Lynxes inhabit the nearby forests
24Cgla298	Clethrionomys glareolus	16.3	88	sub	Male	Kamasta	Neural	2024.11.12	Natural meadow/forest
24Cgla299	Clethrionomys glareolus	14.2	80	juv	Male	Kamasta	Neural	2024.11.12	Natural meadow/forest
24Afla301	Apodemus flavicollis	45.4	113	ad	Male	Kamasta	Cardiac / Neural	2024.11.12	Natural meadow/forest
24Afla302	Apodemus flavicollis	40.4	112	ad	Female	Kamasta	Cardiac / Neural	2024.11.12	Natural meadow/forest	Genotype 46 in neural tissue	PX572118	Distance to the uninhabited farmsteads is 100-200 m, while to the inhabited farmsteads is 300-400 m	Lynxes inhabit the nearby forests
24Afla303	Apodemus flavicollis	50.2	115	ad	Male	Kamasta	Cardiac / Neural	2024.11.12	Natural meadow/forest
24Afla304	Apodemus flavicollis	29.5	106	sub	Female	Kamasta	Cardiac / Neural	2024.11.12	Natural meadow/forest
24Afla307	Apodemus flavicollis	53.1	110	ad	Male	Kamasta	Cardiac / Neural	2024.11.12	Natural meadow/forest
24Afla309	Apodemus flavicollis	32.2	100	ad	Female	Kamasta	Cardiac / Neural	2024.11.12	Natural meadow/forest
24Afla310	Apodemus flavicollis	24.7	95	ad	Female	Kamasta	Neural	2024.11.12	Natural meadow/forest
24Afla315	Apodemus flavicollis	39.2	108	sub	Female	Kamasta	Cardiac / Neural	2024.11.12	Natural meadow/forest
24Afla324	Apodemus flavicollis	31.3	98	ad	Male	Kamasta	Cardiac / Neural	2024.11.12	Natural meadow/forest	Genotype 1 in neural tissue	PX572027	Distance to the uninhabited farmsteads is 100-200 m, while to the inhabited farmsteads is 300-400 m	Lynxes inhabit the nearby forests
24Afla325	Apodemus flavicollis	45	107	ad	Male	Kamasta	Cardiac / Neural	2024.11.12	Natural meadow/forest
24Afla329	Apodemus flavicollis	38.9	105	ad	Male	Kamasta	Cardiac / Neural	2024.11.12	Natural meadow/forest
24Afla330	Apodemus flavicollis	33.3	107	ad	Female	Kamasta	Cardiac / Neural	2024.11.12	Natural meadow/forest
24Afla336	Apodemus flavicollis	50.9	104	ad	Male	Kamasta	Cardiac / Neural	2024.11.12	Natural meadow/forest
24Afla337	Apodemus flavicollis	34.7	97	ad	Female	Kamasta	Cardiac / Neural	2024.11.12	Natural meadow/forest
24Afla343	Apodemus flavicollis	39.6	110	ad	Female	Bileišiai	Cardiac / Neural	2024.11.09	Shrubby clearings
24Afla344	Apodemus flavicollis	40.6	109	ad	Male	Bileišiai	Neural	2024.11.09	Shrubby clearings
24Magr345	Microtus agrestis	24.4	100	ad	Female	Bileišiai	Cardiac / Neural	2024.11.09	Shrubby clearings	Genotype 1 in cardiac tissue	PX572082	Distance to the nearest isolated farmsteads is approximately 300-500 m	Lynxes inhabit the forest located 4 km away on a permanent basis
24Magr346	Microtus agrestis	14.2	75	sub	Male	Bileišiai	Cardiac / Neural	2024.11.09	Shrubby clearings	Genotype 1 in cardiac tissue	PX572083	Distance to the nearest isolated farmsteads is approximately 300-500 m	Lynxes inhabit the forest located 4 km away on a permanent basis
24Afla351	Apodemus flavicollis	44.3	109	ad	Female	Bileišiai	Neural	2024.11.09	Shrubby clearings
24Afla352	Apodemus flavicollis	49.1	112	ad	Male	Bileišiai	Neural	2024.11.09	Shrubby clearings	Genotype 1 in neural tissue	PX572028	Distance to the nearest isolated farmsteads is approximately 300-500 m	Lynxes inhabit the forest located 4 km away on a permanent basis
24Afla360	Apodemus flavicollis	48.3	116	ad	Male	Bileišiai	Cardiac / Neural	2024.11.09	Shrubby clearings	Genotype 1 in neural tissue	PX572029	Distance to the nearest isolated farmsteads is approximately 300-500 m	Lynxes inhabit the forest located 4 km away on a permanent basis
24Mmin368	Micromys minutus	6.7	62	N/A	N/A	Bileišiai	Cardiac	2024.11.09	Shrubby clearings	Genotype 1 in cardiac tissue	PX572076	Distance to the nearest isolated farmsteads is approximately 300-500 m	Lynxes inhabit the forest located 4 km away on a permanent basis
24Afla370	Apodemus flavicollis	31.1	105	sub	Female	Bileišiai	Cardiac / Neural	2024.11.09	Shrubby clearings
24Afla371	Apodemus flavicollis	42.9	118	ad	Female	Bileišiai	Cardiac / Neural	2024.11.09	Shrubby clearings
24Mmin375	Micromys minutus	6.7	65	N/A	N/A	Bileišiai	Cardiac / Neural	2024.11.09	Shrubby clearings	Genotype 1 in cardiac tissue	PX572077	Distance to the nearest isolated farmsteads is approximately 300-500 m	Lynxes inhabit the forest located 4 km away on a permanent basis
24Afla376	Apodemus flavicollis	42.1	107	ad	Female	Bileišiai	Cardiac / Neural	2024.11.09	Shrubby clearings
24Afla384	Apodemus flavicollis	51.6	115	ad	Male	Bileišiai	Cardiac / Neural	2024.11.09	Shrubby clearings
24Afla385	Apodemus flavicollis	29.4	95	sub	Female	Bileišiai	Cardiac / Neural	2024.11.09	Shrubby clearings	Genotype 1 in cardiac tissue	PX572007	Distance to the nearest isolated farmsteads is approximately 300-500 m	Lynxes inhabit the forest located 4 km away on a permanent basis
24Afla386	Apodemus flavicollis	33.3	105	sub	Female	Bileišiai	Cardiac / Neural	2024.11.09	Shrubby clearings
24Afla387	Apodemus flavicollis	34.3	100	sub	Female	Bileišiai	Cardiac / Neural	2024.11.09	Shrubby clearings
24Afla388	Apodemus flavicollis	37.8	103	ad	Male	Bileišiai	Cardiac / Neural	2024.11.09	Shrubby clearings
24Afla390	Apodemus flavicollis	33.5	105	sub	Female	Bileišiai	Cardiac / Neural	2024.11.09	Shrubby clearings
24Afla391	Apodemus flavicollis	31.4	102	sub	Female	Bileišiai	Cardiac / Neural	2024.11.09	Shrubby clearings
24Cgla401	Clethrionomys glareolus	17.3	85	sub	Female	Bileišiai	Neural	2024.11.09	Shrubby clearings
24Afla404	Apodemus flavicollis	30.4	102	sub	Female	Bileišiai	Neural	2024.11.09	Shrubby clearings
24Cgla406	Clethrionomys glareolus	17.4	87	sub	Male	Bileišiai	Neural	2024.11.09	Shrubby clearings	Genotype 48 in neural tissue	PX572120	Distance to the nearest isolated farmsteads is approximately 300-500 m	Lynxes inhabit the forest located 4 km away on a permanent basis
24Cgla407	Clethrionomys glareolus	18.3	86	juv	Male	Bileišiai	Neural	2024.11.09	Shrubby clearings
24Afla409	Apodemus flavicollis	38.8	102	sub	Female	Bileišiai	Cardiac / Neural	2024.11.09	Shrubby clearings
24Marv414	Microtus arvalis	26	97	ad	Female	Luksnėnai	Cardiac / Neural	2024.10.03	Orchads
24Marv415	Microtus arvalis	23.7	93	ad	Female	Luksnėnai	Cardiac / Neural	2024.10.03	Orchads	Genotype 1 in cardiac and neural tissue	PX572087 and PX572099	Surrounded by farmsteads and settlements, the nearest farmstead is 400 m away	With the help of a camera trap, cats were observed in the garden area throughout the year, while no lynxes were observed
24Marv416	Microtus arvalis	28.2	97	ad	Female	Luksnėnai	Cardiac / Neural	2024.10.03	Orchads
24Marv417	Microtus arvalis	26	101	ad	Female	Luksnėnai	Cardiac / Neural	2024.10.03	Orchads
24Marv418	Microtus arvalis	10.4	74	juv	Female	Luksnėnai	Cardiac	2024.10.03	Orchads	Genotype 1 in cardiac tissue	PX572088	Surrounded by farmsteads and settlements, the nearest farmstead is 400 m away	With the help of a camera trap, cats were observed in the garden area throughout the year, while no lynxes were observed
24Aagr420	Apodemus agrarius	10.1	68	juv	Male	Luksnėnai	Cardiac / Neural	2024.10.03	Orchads	Genotype 37 in cardiac tissue	PX572109	Surrounded by farmsteads and settlements, the nearest farmstead is 500 m away	With the help of a camera trap, cats were observed in the garden area throughout the year, while no lynxes were observed
24Afla421	Apodemus flavicollis	27.8	97	juv	Female	Luksnėnai	Cardiac / Neural	2024.10.03	Orchads
24Afla422	Apodemus flavicollis	30	104	sub	Female	Luksnėnai	Cardiac / Neural	2024.10.03	Orchads
24Marv423	Microtus arvalis	13.7	84	sub	Male	Luksnėnai	Cardiac / Neural	2024.10.03	Orchads
24Afla424	Apodemus flavicollis	29.6	108	ad	Male	Žiežmariai	Cardiac / Neural	2024.10.03	Orchads
24Afla425	Apodemus flavicollis	40.5	110	ad	Male	Žiežmariai	Cardiac	2024.10.04	Orchads
24Aagr426	Apodemus agrarius	29.7	100	ad	Female	Žiežmariai	Cardiac	2024.10.04	Orchads
24Aagr427	Apodemus agrarius	20.6	90	ad	Male	Žiežmariai	Cardiac / Neural	2024.10.04	Orchads
24Aagr428	Apodemus agrarius	17.6	82	ad	Male	Žiežmariai	Cardiac / Neural	2024.10.04	Orchads	Genotype 1 in cardiac and neural tissues	PX571996 and PX571999	Surrounded by farmsteads and settlements, the nearest farmstead is 200 m away	With the help of a camera trap, cats were observed in the garden area throughout the year, while no lynxes were observed
24Afla429	Apodemus flavicollis	35.1	105	ad	Male	Žiežmariai	Cardiac / Neural	2024.10.03	Orchads
24Afla430	Apodemus flavicollis	38.1	107	ad	Female	Žiežmariai	Cardiac / Neural	2024.10.03	Orchads
24Afla431	Apodemus flavicollis	40.7	105	ad	Male	Žiežmariai	Cardiac / Neural	2024.10.03	Orchads
24Aagr432	Apodemus agrarius	17.7	87	sub	Male	Žiežmariai	Cardiac / Neural	2024.10.03	Orchads	Genotype 1 in cardiac tissue	PX571997	Surrounded by farmsteads and settlements, the nearest farmstead is 300 m away	With the help of a camera trap, cats were observed in the garden area throughout the year, while no lynxes were observed
24Aagr433	Apodemus agrarius	18.2	88	sub	Female	Žiežmariai	Cardiac / Neural	2024.10.03	Orchads	Genotype 1 in neural tissue	PX572000	Surrounded by farmsteads and settlements, the nearest farmstead is 300 m away	With the help of a camera trap, cats were observed in the garden area throughout the year, while no lynxes were observed
24Aagr434	Apodemus agrarius	18.4	84	ad	Male	Žiežmariai	Cardiac / Neural	2024.10.03	Orchads
24Aagr435	Apodemus agrarius	25.9	88	ad	Female	Žiežmariai	Cardiac / Neural	2024.10.03	Orchads	Genotype 1 in neural tissue	PX572001	Surrounded by farmsteads and settlements, the nearest farmstead is 300 m away	With the help of a camera trap, cats were observed in the garden area throughout the year, while no lynxes were observed
24Aagr436	Apodemus agrarius	17.7	80	juv	Female	Žiežmariai	Cardiac	2024.10.03	Orchads	Genotype 1 in cardiac tissue	PX571998	Surrounded by farmsteads and settlements, the nearest farmstead is 300 m away	With the help of a camera trap, cats were observed in the garden area throughout the year, while no lynxes were observed
24Aagr437	Apodemus agrarius	18.2	79	sub	Male	Žiežmariai	Cardiac / Neural	2024.10.03	Orchads
24Aagr438	Apodemus agrarius	15.1	80	sub	Male	Žiežmariai	Cardiac / Neural	2024.10.03	Orchads
24Aagr439	Apodemus agrarius	16.3	83	juv	Male	Žiežmariai	Cardiac / Neural	2024.10.03	Orchads
24Aagr440	Apodemus agrarius	26.4	92	ad	Female	Žiežmariai	Cardiac	2024.10.03	Orchads
24Magr441	Microtus agrestis	23	89	sub	Male	Žiežmariai	Cardiac	2024.10.03	Orchads
24Marv442	Microtus arvalis	18.6	82	ad	Female	Žiežmariai	Cardiac / Neural	2024.10.03	Orchads
24Afla446	Apodemus flavicollis	37.6	106	ad	Female	Deikiškės	Cardiac / Neural	2024.09.25	Orchads
24Aagr447	Apodemus agrarius	19.4	84	ad	Female	Deikiškės	Cardiac / Neural	2024.09.25	Orchads
24Aagr448	Apodemus agrarius	19.6	81		Female	Deikiškės	Cardiac / Neural	2024.09.25	Orchads
24Aagr449	Apodemus agrarius	15.3	81	sub	Female	Deikiškės	Cardiac / Neural	2024.09.25	Orchads
24Aagr450	Apodemus agrarius	14.7	80	N/A	N/A	Deikiškės	Cardiac	2024.09.25	Orchads
24Afla452	Apodemus flavicollis	35.2	104	ad	Female	Deikiškės	Cardiac / Neural	2024.09.26	Orchads
24Marv453	Microtus arvalis	15	90	sub	Male	Deikiškės	Cardiac / Neural	2024.09.26	Orchads	Genotype 1 in neural tissue	PX572100	Distance to the nearest farmstead is 1200 m	Cats have not been observed; lynxes occasionally wander into the nearby groves but reside permanently in the forest located 7 km away
24Afla456	Apodemus flavicollis	32.3	104	sub	Female	Zabarauskai	Cardiac / Neural	2024.10.03	Orchads	Genotype 1 in cardiac tissue	PX572008	Distance to the nearest settlement is 100 m	Neither lynxes nor cats have been observed
24Marv457	Microtus arvalis	12.2	73	juv	Female	Deikiškės	Cardiac / Neural	2024.09.26	Orchads
24Marv458	Microtus arvalis	10.7	70	juv	Female	Deikiškės	Cardiac / Neural	2024.09.26	Orchads
24Marv460	Microtus arvalis	24.7	85	ad	Female	Luksnėnai	Cardiac / Neural	2024.10.03	Orchads
24Marv461	Microtus arvalis	9	69	juv	Male	Mieliūnai	Cardiac / Neural	2024.09.26	Orchads	Genotype 1 in cardiac tissue	PX572089	Distance to the nearest farmstead is 300 m	Neither lynxes nor cats have been observed
24Marv462	Microtus arvalis	13.6	75	juv	Female	Mieliūnai	Cardiac / Neural	2024.09.26	Orchads
24Afla464	Apodemus flavicollis	50.4	117	ad	Male	Aukštikalniai	Cardiac	2024.09.24	Orchads
24Afla465	Apodemus flavicollis	29.3	100	sub	Male	Aukštikalniai	Cardiac / Neural	2024.09.26	Orchads	Genotype 1 in neural tissue	PX572030	Distance to the nearest settlement is 400 m	Neither lynxes nor cats have been observed
24Marv466	Microtus arvalis	20.7	88	ad	Female	Aukštikalniai	Cardiac / Neural	2024.09.26	Orchads
24Marv467	Microtus arvalis	25.8	97	ad	Female	Aukštikalniai	Cardiac	2024.09.25	Orchads
24Marv468	Microtus arvalis	10.7	77	juv	Female	Deikiškės	Cardiac	2024.09.25	Orchads	Genotype 35 in cardiac tissue	PX572107	Distance to the nearest farmstead is 1200 m	Cats have not been observed; lynxes occasionally wander into the nearby groves but reside permanently in the forest located 7 km away
24Marv469	Microtus arvalis	14.1	76	juv	Female	Deikiškės	Cardiac / Neural	2024.09.25	Orchads
24Marv470	Microtus arvalis	10.2	63	juv	Female	Deikiškės	Cardiac / Neural	2024.09.25	Orchads
24Marv471	Microtus arvalis	12.6	69	juv	N/A	Deikiškės	Cardiac / Neural	2024.09.25	Orchads
24Marv472	Microtus arvalis	12.3	73	juv	N/A	Deikiškės	Cardiac / Neural	2024.09.25	Orchads
24Afla473	Apodemus flavicollis	27.8	104	ad	Female	Mieliūnai	Cardiac	2024.09.24	Orchads
24Marv474	Microtus arvalis	31.4	102	ad	Female	Mieliūnai	Cardiac	2024.09.24	Orchads	Genotype 1 in cardiac tissue	PX572090	Distance to the nearest farmstead is 300 m	Neither lynxes nor cats have been observed
24Marv475	Microtus arvalis	16.7	83	sub	Female	Mieliūnai	Cardiac / Neural	2024.09.24	Orchads	Genotype 1 in cardiac tissue	PX572091	Distance to the nearest farmstead is 300 m	Neither lynxes nor cats have been observed
24Marv476	Microtus arvalis	16.3	87	sub	Male	Mieliūnai	Cardiac / Neural	2024.09.24	Orchads	Genotype 45 in neural tissue	PX572117	Distance to the nearest farmstead is 300 m	Neither lynxes nor cats have been observed
24Marv477	Microtus arvalis	17.5	85	sub	Female	Mieliūnai	Cardiac / Neural	2024.09.24	Orchads
24Marv478	Microtus arvalis	17.9	79	sub	Female	Mieliūnai	Cardiac / Neural	2024.09.24	Orchads
24Marv479	Microtus arvalis	27.4	92	ad	Female	Mieliūnai	Cardiac / Neural	2024.09.24	Orchads
24Marv480	Microtus arvalis	16.9	84	sub	Female	Mieliūnai	Cardiac / Neural	2024.09.24	Orchads
24Marv481	Microtus arvalis	15.3	77	sub	Female	Mieliūnai	Cardiac / Neural	2024.09.24	Orchads
24Marv482	Microtus arvalis	16.7	77	sub	Male	Mieliūnai	Cardiac / Neural	2024.09.24	Orchads
24Marv483	Microtus arvalis	14.8	81	sub	Male	Mieliūnai	Cardiac / Neural	2024.09.24	Orchads	Genotype 1 in neural tissue	PX572101	Distance to the nearest farmstead is 300 m	Neither lynxes nor cats have been observed
24Marv484	Microtus arvalis	14.6	73	sub	Male	Mieliūnai	Cardiac / Neural	2024.09.24	Orchads
24Marv485	Microtus arvalis	14	82	sub	Male	Mieliūnai	Cardiac / Neural	2024.09.24	Orchads
24Marv486	Microtus arvalis	16.4	83	sub	Female	Mieliūnai	Cardiac / Neural	2024.09.24	Orchads
24Afla487	Apodemus flavicollis	37.1	107	ad	Male	Aukštikalniai	Cardiac / Neural	2024.09.24	Orchads	Genotype 1 in neural tissue	PX572031	Distance to the nearest settlement is 400 m	Neither lynxes nor cats have been observed
24Afla488	Apodemus flavicollis	30.8	102	ad	Male	Aukštikalniai	Cardiac / Neural	2024.09.24	Orchads
24Aagr489	Apodemus agrarius	19.1	81	ad	Male	Aukštikalniai	Cardiac / Neural	2024.09.24	Orchads
24Aagr490	Apodemus agrarius	15.2	79	juv	Female	Aukštikalniai	Cardiac	2024.09.24	Orchads
24Marv491	Microtus arvalis	19.2	82	ad	Female	Aukštikalniai	Cardiac	2024.09.24	Orchads
24Aagr492	Apodemus agrarius	16.9	86	sub	Male	Deikiškės	Cardiac	2024.09.24	Orchads
24Aagr493	Apodemus agrarius	15.4	83	sub	Female	Deikiškės	Cardiac / Neural	2024.09.24	Orchads
24Aagr494	Apodemus agrarius	22.1	90	ad	Male	Deikiškės	Cardiac / Neural	2024.09.24	Orchads
24Aagr495	Apodemus agrarius	16.8	84	N/A	N/A	Deikiškės	Cardiac / Neural	2024.09.24	Orchads
24Aagr496	Apodemus agrarius	14.9	81	sub	Female	Deikiškės	Cardiac / Neural	2024.09.24	Orchads
24Aagr497	Apodemus agrarius	11.7	74	juv	Female	Deikiškės	Cardiac	2024.09.24	Orchads
24Marv498	Microtus arvalis	30.5	101	ad	Female	Mieliūnai	Cardiac / Neural	2024.09.24	Orchads
24Marv499	Microtus arvalis	13.7	81	juv	Female	Mieliūnai	Cardiac / Neural	2024.09.24	Orchads
24Marv500	Microtus arvalis	23.4	93	ad	Female	Mieliūnai	Cardiac / Neural	2024.09.24	Orchads
24Marv501	Microtus arvalis	12.9	81	juv	Male	Mieliūnai	Cardiac	2024.09.24	Orchads
24Marv502	Microtus arvalis	25.9	93	ad	Female	Mieliūnai	Cardiac / Neural	2024.09.24	Orchads
24Marv503	Microtus arvalis	14.9	79	sub	Female	Mieliūnai	Cardiac	2024.09.24	Orchads
24Marv504	Microtus arvalis	16.2	80	juv	Male	Mieliūnai	Cardiac	2024.09.24	Orchads
24Marv505	Microtus arvalis	17.4	85	sub	Male	Mieliūnai	Cardiac / Neural	2024.09.24	Orchads	Genotype 1 in neural tissue	PX572102	Distance to the nearest farmstead is 300 m	Neither lynxes nor cats have been observed
24Marv506	Microtus arvalis	10.6	73	juv	Female	Mieliūnai	Cardiac	2024.09.24	Orchads
24Afla507	Apodemus flavicollis	36.7	107	ad	Male	Žiežmariai	Cardiac / Neural	2024.10.02	Orchads
24Afla508	Apodemus flavicollis	32.5	104	ad	Male	Žiežmariai	Cardiac / Neural	2024.10.02	Orchads
24Afla509	Apodemus flavicollis	25.8	102	sub	Female	Žiežmariai	Cardiac	2024.10.02	Orchads
24Afla510	Apodemus flavicollis	28.6	105	ad	Male	Žiežmariai	Cardiac / Neural	2024.10.02	Orchads	Genotype 43 in cardiac tissue	PX572115	Surrounded by farmsteads and settlements, the nearest farmstead is 200 m away.	With the help of a camera trap, cats were observed in the garden area throughout the year, while no lynxes were observed
24Afla511	Apodemus flavicollis	26.8	100	ad	Female	Žiežmariai	Cardiac / Neural	2024.10.02	Orchads
24Afla512	Apodemus flavicollis	26.5	99	sub	Female	Žiežmariai	Cardiac / Neural	2024.10.02	Orchads
24Afla513	Apodemus flavicollis	30.5	104	ad	Male	Žiežmariai	Neural	2024.10.02	Orchads	Genotype 1 in neural tissue	PX572032	Surrounded by farmsteads and settlements, the nearest farmstead is 200 m away.	With the help of a camera trap, cats were observed in the garden area throughout the year, while no lynxes were observed
24Aagr514	Apodemus agrarius	17.2	85	ad	Male	Žiežmariai	Cardiac / Neural	2024.10.02	Orchads
24Aagr515	Apodemus agrarius	13.9	81	sub	Male	Žiežmariai	Cardiac / Neural	2024.10.02	Orchads
24Aagr516	Apodemus agrarius	14.8	80	sub	Female	Žiežmariai	Cardiac / Neural	2024.10.02	Orchads
24Magr519	Microtus agrestis	21.9	86	ad	Female	Luksnėnai	Cardiac	2024.10.04	Orchads
24Marv522	Microtus arvalis	11.3	77	juv	Female	Deikiškės	Cardiac / Neural	2024.09.24	Orchads
24Aagr523	Apodemus agrarius	12.7	74	juv	Female	Luksnėnai	Cardiac / Neural	2024.10.02	Orchads
24Marv524	Microtus arvalis	13.5	79	juv	Male	Luksnėnai	Cardiac / Neural	2024.10.02	Orchads
24Afla525	Apodemus flavicollis	20.8	91	sub	Male	Luksnėnai	Neural	2024.10.02	Orchads
24Afla527	Apodemus flavicollis	42.9	118	ad	Male	Zabarauskai	Neural	2024.10.02	Orchads
24Afla528	Apodemus flavicollis	25.6	101	sub	Male	Lukštas	Neural	2024.09.17	Cormorant colony	Genotype 1 in neural tissue	PX572033	Distance to the nearest settlement is 400 m	No observations have been recorded; it is likely that lynxes inhabit the nearby forests in Latvia
24Cgla529	Clethrionomys glareolus	7.7	67	juv	Male	Lukštas	Neural	2024.09.17	Cormorant colony
24Afla530	Apodemus flavicollis	16.3	80	juv	Male	Lukštas	Neural	2024.09.17	Cormorant colony
24Cgla532	Clethrionomys glareolus	26.1	106	ad	Female	Lukštas	Neural	2024.09.17	Cormorant colony
24Cgla533	Clethrionomys glareolus	16.2	86	sub	Female	Lukštas	Neural	2024.09.17	Cormorant colony
24Cgla534	Clethrionomys glareolus	24.6	92	ad	Female	Lukštas	Neural	2024.09.17	Cormorant colony
24Cgla535	Clethrionomys glareolus	13.3	85	juv	Female	Lukštas	Neural	2024.09.17	Cormorant colony
24Cgla537	Clethrionomys glareolus	20.8	95	ad	Female	Lukštas	Neural	2024.09.17	Cormorant colony
24Cgla538	Clethrionomys glareolus	14.2	81	juv	Female	Lukštas	Neural	2024.09.17	Cormorant colony
24Afla539	Apodemus flavicollis	13.3	85	ad	Male	Lukštas	Neural	2024.09.17	Cormorant colony	Genotype 1 in neural tissue	PX572034	Distance to the nearest settlement is 400 m	No observations have been recorded; it is likely that lynxes inhabit the nearby forests in Latvia
24Afla541	Apodemus flavicollis	20.8	95	ad	Male	Lukštas	Neural	2024.09.17	Cormorant colony
24Afla542	Apodemus flavicollis	14.2	81	ad	Female	Lukštas	Neural	2024.09.17	Cormorant colony
24Afla543	Apodemus flavicollis	16.8	85	juv	Male	Lukštas	Neural	2024.09.17	Cormorant colony
24Afla544	Apodemus flavicollis	19.9	89	juv	Female	Lukštas	Neural	2024.09.17	Cormorant colony
24Afla545	Apodemus flavicollis	21.3	92	sub	Male	Lukštas	Neural	2024.09.17	Cormorant colony
24Afla549	Apodemus flavicollis	41.7	115	ad	Female	Lukštas	Neural	2024.09.17	Cormorant colony
24Afla550	Apodemus flavicollis	36	112	ad	Male	Lukštas	Neural	2024.09.17	Cormorant colony
24Afla551	Apodemus flavicollis	20	88	juv	Male	Lukštas	Neural	2024.09.17	Cormorant colony
24Afla552	Apodemus flavicollis	20.5	92	juv	Male	Lukštas	Neural	2024.09.17	Cormorant colony
24Aagr553	Apodemus agrarius	24	95	ad	Female	Lukštas	Cardiac / Neural	2024.09.17	Cormorant colony
24Marv554	Microtus arvalis	21.2	94	ad	Male	Lukštas	Cardiac / Neural	2024.09.17	Cormorant colony
24Marv555	Microtus arvalis	16.5	90	juv	Female	Lukštas	Cardiac / Neural	2024.09.17	Cormorant colony
24Afla558	Apodemus flavicollis	41.2	115	ad	Male	Lukštas	Neural	2024.09.17	Cormorant colony
24Afla559	Apodemus flavicollis	38	110	ad	N/A	Lukštas	Neural	2024.09.17	Cormorant colony
24Afla561	Apodemus flavicollis	25.7	102	sub	Female	Lukštas	Cardiac	2024.09.17	Cormorant colony
24Afla564	Apodemus flavicollis	34.6	109	ad	Male	Lukštas	Cardiac / Neural	2024.09.17	Cormorant colony
24Afla565	Apodemus flavicollis	34.8	104	ad	Male	Lukštas	Cardiac / Neural	2024.09.17	Cormorant colony
24Afla566	Apodemus flavicollis	47.3	116	ad	Male	Lukštas	Cardiac / Neural	2024.09.17	Cormorant colony
24Afla567	Apodemus flavicollis	26	98	sub	Female	Lukštas	Cardiac / Neural	2024.09.17	Cormorant colony	Genotype 1 in cardiac tissue	PX572009	Distance to the nearest settlement is 400 m	No observations have been recorded; it is likely that lynxes inhabit the nearby forests in Latvia
24Afla568	Apodemus flavicollis	31.4	105	ad	Male	Lukštas	Cardiac / Neural	2024.09.17	Cormorant colony
24Marv571	Microtus arvalis	15.9	87	sub	Female	Lukštas	Cardiac / Neural	2024.09.17	Cormorant colony
24Afla572	Apodemus flavicollis	27.4	101	sub	Female	Lukštas	Cardiac / Neural	2024.09.17	Cormorant colony
24Afla573	Apodemus flavicollis	20.9	90	sub	Female	Lukštas	Cardiac / Neural	2024.09.17	Cormorant colony
24Afla574	Apodemus flavicollis	30	103	ad	Male	Lukštas	Neural	2024.09.17	Cormorant colony
24Marv575	Microtus arvalis	16	88	sub	Male	Lukštas	Cardiac / Neural	2024.09.17	Cormorant colony
24Afla577	Apodemus flavicollis	31.6	105	sub	Male	Lukštas	Neural	2024.09.17	Cormorant colony
24Afla578	Apodemus flavicollis	33.7	106	ad	Female	Lukštas	Neural	2024.09.17	Cormorant colony	Genotype 1 in neural tissue	PX572035	Distance to the nearest settlement is 400 m	No observations have been recorded; it is likely that lynxes inhabit the nearby forests in Latvia
24Afla579	Apodemus flavicollis	54.6	124	ad	Male	Lukštas	Neural	2024.09.17	Cormorant colony
24Afla580	Apodemus flavicollis	42.8	111	ad	Male	Lukštas	Neural	2024.09.17	Cormorant colony
24Afla581	Apodemus flavicollis	35.8	101	ad	Female	Lukštas	Neural	2024.09.17	Cormorant colony
24Afla582	Apodemus flavicollis	20.6	92	sub	Male	Lukštas	Neural	2024.09.17	Cormorant colony
24Afla583	Apodemus flavicollis	19.5	91	juv	Male	Lukštas	Neural	2024.09.17	Cormorant colony
24Afla584	Apodemus flavicollis	17.7	89	juv	Male	Lukštas	Neural	2024.09.17	Cormorant colony
24Afla587	Apodemus flavicollis	32.6	104	ad	Male	Lukštas	Neural	2024.09.17	Cormorant colony
24Afla588	Apodemus flavicollis	30.7	101	ad	Male	Lukštas	Neural	2024.09.17	Cormorant colony	Genotype 1 in neural tissue	PX572036	Distance to the nearest settlement is 400 m	No observations have been recorded; it is likely that lynxes inhabit the nearby forests in Latvia
24Afla589	Apodemus flavicollis	22.1	94	juv	Female	Lukštas	Neural	2024.09.17	Cormorant colony
24Aagr595	Apodemus agrarius	18.2	82	ad	Male	Zabarauskai	Cardiac / Neural	2024.10.02	Orchads	Genotype 36 in brain tissue	PX572108	Distance to the nearest farmstead is 100 m	Neither lynxes nor cats have been observed
24Aagr596	Apodemus agrarius	17.1	83	ad	Male	Zabarauskai	Cardiac / Neural	2024.10.02	Orchads
24Aagr597	Apodemus agrarius	11.6	75	juv	Male	Zabarauskai	Neural	2024.10.02	Orchads	Genotype 1 in neural tissue	PX572002	Distance to the nearest farmstead is 100 m	Neither lynxes nor cats have been observed
24Aagr598	Apodemus agrarius	16.6	79	sub	Female	Zabarauskai	Cardiac	2024.10.02	Orchads
24Afla599	Apodemus flavicollis	26.7	96	ad	Male	Luksnėnai	Neural	2024.10.02	Orchads
24Afla600	Apodemus flavicollis	27.1	98	ad	Male	Luksnėnai	Cardiac / Neural	2024.10.02	Orchads
24Marv602	Microtus arvalis	12.2	80	juv	Male	Luksnėnai	Cardiac / Neural	2024.10.02	Orchads
24Marv603	Microtus arvalis	29.2	104	ad	Female	Luksnėnai	Cardiac / Neural	2024.10.02	Orchads
24Magr604	Microtus agrestis	28.1	100	ad	Female	Mieliūnai	Cardiac / Neural	2024.09.29	Orchads
24Marv605	Microtus arvalis	35.7	105	ad	Female	Mieliūnai	Cardiac	2024.09.29	Orchads
24Aagr606	Apodemus agrarius	16.2	84	sub	Male	Mieliūnai	Cardiac / Neural	2024.09.28	Orchads
24Aagr607	Apodemus agrarius	12.1	70	juv	Female	Mieliūnai	Cardiac	2024.09.28	Orchads
24Aagr608	Apodemus agrarius	12.4	69	juv	Male	Mieliūnai	Cardiac	2024.09.28	Orchads
24Aagr609	Apodemus agrarius	11.8	68	juv	Male	Mieliūnai	Cardiac	2024.09.28	Orchads
24Aagr610	Apodemus agrarius	13.5	73	juv	Female	Mieliūnai	Cardiac	2024.09.28	Orchads
24Aagr611	Apodemus agrarius	16.4	75	sub	Female	Mieliūnai	Cardiac	2024.09.28	Orchads
24Aagr612	Apodemus agrarius	13.1	72	sub	Female	Mieliūnai	Cardiac	2024.09.28	Orchads
24Marv613	Microtus arvalis	17.3	85	sub	Male	Mieliūnai	Cardiac	2024.09.28	Orchads	Genotype 1 in cardiac tissue	PX572092	Distance to the nearest farmstead is 300 m	Neither lynxes nor cats have been observed
24Marv614	Microtus arvalis	21.7	88	ad	Male	Mieliūnai	Cardiac	2024.09.28	Orchads	Genotype 1 in cardiac tissue	PX572093	Distance to the nearest farmstead is 300 m	Neither lynxes nor cats have been observed
24Mmus615	Mus musculus	14.7	74	ad	Male	Mieliūnai	Cardiac	2024.06.09	Orchads
24Marv616	Microtus arvalis	30.3	95	ad	Female	Mieliūnai	Cardiac	2024.09.29	Orchads	Genotype 1 in cardiac tissue	PX572094	Distance to the nearest farmstead is 300 m	Neither lynxes nor cats have been observed
24Afla621	Apodemus flavicollis	20.7	80	sub	Male	Mieliūnai	Cardiac	2024.06.09	Orchads
24Aagr622	Apodemus agrarius	17.8	75	sub	Female	Mieliūnai	Cardiac / Neural	2024.03.23	Orchads
24Mmus623	Mus musculus	18.3	82	ad	Male	Mieliūnai	Cardiac / Neural	2024.09.28	Orchads
24Marv624	Microtus arvalis	20.7	90	ad	Male	Mieliūnai	Cardiac / Neural	2024.09.29	Orchads	Genotype 1 in cardiac tissue	PX572095	Distance to the nearest farmstead is 300 m	Neither lynxes nor cats have been observed
24Marv625	Microtus arvalis	19.8	91	ad	Male	Mieliūnai	Cardiac	2024.09.29	Orchads
24Aagr626	Apodemus agrarius	30.1	100	ad	Male	Mieliūnai	Cardiac / Neural	2024.09.29	Orchads
24Aagr627	Apodemus agrarius	32.2	102	ad	Male	Mieliūnai	Cardiac	2024.09.29	Orchads
24Aagr628	Apodemus agrarius	13.9	79	sub	Female	Mieliūnai	Cardiac	2024.09.29	Orchads
24Mmin630	Micromys minutus	6.5	61	ad	Male	Mieliūnai	Cardiac	2024.09.29	Orchads	Genotype 1 in cardiac tissue	PX572078	Distance to the nearest settlement is 300 m	Neither lynxes nor cats have been observed
24Mmus631	Mus musculus	16.2	78	ad	Male	Mieliūnai	Cardiac	2024.09.24	Orchads
24Mmus632	Mus musculus	18.3	76	ad	Female	Mieliūnai	Cardiac	2024.09.24	Orchads
24Afla645	Apodemus flavicollis	40.9	110	ad	Male	Kamasta	Neural	2024.12	Natural meadow/forest
24Afla659	Apodemus flavicollis	65.8	124	ad	Male	Kamasta	Neural	2024.12	Natural meadow/forest
24Afla663	Apodemus flavicollis	32.4	104	ad	Male	Kamasta	Neural	2024.12	Natural meadow/forest	Genotype 35 in neural tissue	PX572106	Distance to the uninhabited farmsteads is 100-200 m, while to the inhabited farmsteads is 300-400 m	Lynxes inhabit the nearby forests
24Afla670	Apodemus flavicollis	44.2	106	ad	Male	Kamasta	Neural	2024.12	Natural meadow/forest
24Mmin683	Micromys minutus	7.1	60	N/A	N/A	Bileišiai	Cardiac / Neural	2024.12	Shrubby clearings
24Mmin684	Micromys minutus	6.1	58	N/A	N/A	Bileišiai	Cardiac / Neural	2024.12	Shrubby clearings
24Mmin685	Micromys minutus	6.2	56	N/A	N/A	Bileišiai	Cardiac / Neural	2024.12	Shrubby clearings
24Mmin699	Micromys minutus	5.8	58	N/A	N/A	Bileišiai	Cardiac / Neural	2024.12	Shrubby clearings
24Mmin705	Micromys minutus	6.1	63	N/A	N/A	Bileišiai	Cardiac / Neural	2024.12	Shrubby clearings
24Mmin719	Micromys minutus	6.6	60	N/A	N/A	Bileišiai	Cardiac / Neural	2024.12	Shrubby clearings	Genotype 1 in cardiac tissue	PX572079	Distance to the nearest isolated farmsteads is approximately 300-500 m	Lynxes inhabit the forest located 4 km away on a permanent basis
